# Supplementary material for: Phenotype prediction in plants is improved by integrating large-scale transcriptomic datasets
Source: NAR Genom Bioinform. 2024 Dec 27;6(4):lqae184. doi: 10.1093/nargab/lqae184 (PMC11672113; doi:10.1093/nargab/lqae184)
Supplement: lqae184_Supplemental_Files [file lqae184_supplemental_files.zip]

Archive with 3 entries (3 files):
- Supplementary Data.xlsx
- Supplementary figures.docx
- Supplementary legend.docx
