# Supplementary material for: Phenotype prediction in plants is improved by integrating large-scale transcriptomic datasets
Source: NAR Genom Bioinform. 2024 Dec 27;6(4):lqae184. doi: 10.1093/nargab/lqae184 (PMC11672113; doi:10.1093/nargab/lqae184)
Supplement: lqae184_Supplemental_Files [file lqae184_supplemental_files.zip › Supplementary Data.xlsx]

## Sheet: Supplementary Data 1
Supplementary Data 1. Summary of maize RNA-Seq samples used in this study.
Sample ID	Cultivar*	Genotype	Development stage	Tissue	Treatment
ERX050569	inbred line Zheng 58	/	mature	ovary	/
ERX050570	inbred line Zheng 58	/	mature	silk	/
ERX050571	inbred line Zheng 58	/	6d	seedling	/
ERX050572	inbred line Zheng 58	/	mature	pollen	/
ERX139014	inbred line Zheng 58	/	immature	silk	/
ERX334133	B73	/	/	body	SetA
ERX334134	B73	/	/	body	SetA
ERX334135	B73	/	/	body	SetA
ERX334136	B73	/	/	body	SetB
ERX334137	B73	/	/	body	SetB
ERX334138	B73	/	/	body	SetB
ERX470598	/	/	20DAA	leaf	/
ERX470599	/	/	12DAA	leaf	/
ERX470600	/	/	28DAA	leaf	/
ERX656360	H99	/	2d-after-4th-leaf	leaf	/
ERX656361	CML91	/	2d-after-4th-leaf	leaf	/
ERX656362	F7	/	2d-after-4th-leaf	leaf	/
ERX656363	HP301	/	2d-after-4th-leaf	leaf	/
ERX656364	CML91	/	2d-after-4th-leaf	leaf	/
ERX656365	Mo17	/	2d-after-4th-leaf	leaf	/
ERX656366	Mo17	/	2d-after-4th-leaf	leaf	/
ERX656367	A632	/	2d-after-4th-leaf	leaf	/
ERX656368	B73	/	2d-after-4th-leaf	leaf	/
ERX656369	W153R	/	2d-after-4th-leaf	leaf	/
ERX656370	H99	/	2d-after-4th-leaf	leaf	/
ERX656371	B73	/	2d-after-4th-leaf	leaf	/
ERX656372	HP301	/	2d-after-4th-leaf	leaf	/
ERX656373	W153R	/	2d-after-4th-leaf	leaf	/
ERX656374	B73	/	2d-after-4th-leaf	leaf	/
ERX656375	F7	/	2d-after-4th-leaf	leaf	/
ERX656376	H99	/	2d-after-4th-leaf	leaf	/
ERX656377	A632	/	2d-after-4th-leaf	leaf	/
ERX1042528	RIL100	/	/	leaf	/
ERX1042529	RIL103	/	/	leaf	/
ERX1042530	RIL104	/	/	leaf	/
ERX1042531	RIL105	/	/	leaf	/
ERX1042532	RIL106	/	/	leaf	/
ERX1042533	RIL107	/	/	leaf	/
ERX1042534	RIL109	/	/	leaf	/
ERX1042535	RIL11	/	/	leaf	/
ERX1042536	RIL111	/	/	leaf	/
ERX1042537	RIL113	/	/	leaf	/
ERX1042538	RIL114	/	/	leaf	/
ERX1042539	RIL115	/	/	leaf	/
ERX1042540	RIL116	/	/	leaf	/
ERX1042541	RIL117	/	/	leaf	/
ERX1042542	RIL118	/	/	leaf	/
ERX1042543	RIL119	/	/	leaf	/
ERX1042544	RIL120	/	/	leaf	/
ERX1042545	RIL121	/	/	leaf	/
ERX1042546	RIL122	/	/	leaf	/
ERX1042547	RIL123	/	/	leaf	/
ERX1042548	RIL124	/	/	leaf	/
ERX1042549	RIL125	/	/	leaf	/
ERX1042550	RIL126	/	/	leaf	/
ERX1042551	RIL127	/	/	leaf	/
ERX1042552	RIL128	/	/	leaf	/
ERX1042553	RIL13	/	/	leaf	/
ERX1042554	RIL130	/	/	leaf	/
ERX1042555	RIL131	/	/	leaf	/
ERX1042556	RIL132	/	/	leaf	/
ERX1042557	RIL133	/	/	leaf	/
ERX1042558	RIL134	/	/	leaf	/
ERX1042559	RIL135	/	/	leaf	/
ERX1042560	RIL136	/	/	leaf	/
ERX1042561	RIL137	/	/	leaf	/
ERX1042562	RIL138	/	/	leaf	/
ERX1042563	RIL138	/	/	leaf	/
ERX1042564	RIL139	/	/	leaf	/
ERX1042565	RIL140	/	/	leaf	/
ERX1042566	RIL141	/	/	leaf	/
ERX1042567	RIL16	/	/	leaf	/
ERX1042568	RIL17	/	/	leaf	/
ERX1042569	RIL18	/	/	leaf	/
ERX1042570	RIL19	/	/	leaf	/
ERX1042571	RIL23	/	/	leaf	/
ERX1042572	RIL25	/	/	leaf	/
ERX1042573	RIL26	/	/	leaf	/
ERX1042574	RIL27	/	/	leaf	/
ERX1042575	RIL29	/	/	leaf	/
ERX1042576	RIL30	/	/	leaf	/
ERX1042577	RIL32	/	/	leaf	/
ERX1042578	RIL33	/	/	leaf	/
ERX1042579	RIL36	/	/	leaf	/
ERX1042580	RIL37	/	/	leaf	/
ERX1042581	RIL38	/	/	leaf	/
ERX1042582	RIL39	/	/	leaf	/
ERX1042583	RIL40	/	/	leaf	/
ERX1042584	RIL42	/	/	leaf	/
ERX1042585	RIL43	/	/	leaf	/
ERX1042586	RIL44	/	/	leaf	/
ERX1042587	RIL45	/	/	leaf	/
ERX1042588	RIL46	/	/	leaf	/
ERX1042589	RIL47	/	/	leaf	/
ERX1042590	RIL48	/	/	leaf	/
ERX1042591	RIL49	/	/	leaf	/
ERX1042592	RIL50	/	/	leaf	/
ERX1042593	RIL51	/	/	leaf	/
ERX1042594	RIL52	/	/	leaf	/
ERX1042595	RIL53	/	/	leaf	/
ERX1042596	RIL54	/	/	leaf	/
ERX1042597	RIL55	/	/	leaf	/
ERX1042598	RIL57	/	/	leaf	/
ERX1042599	RIL58	/	/	leaf	/
ERX1042600	RIL59	/	/	leaf	/
ERX1042601	RIL60	/	/	leaf	/
ERX1042602	RIL61	/	/	leaf	/
ERX1042603	RIL62	/	/	leaf	/
ERX1042604	RIL63	/	/	leaf	/
ERX1042605	RIL64	/	/	leaf	/
ERX1042606	RIL65	/	/	leaf	/
ERX1042607	RIL66	/	/	leaf	/
ERX1042608	RIL67	/	/	leaf	/
ERX1042609	RIL69	/	/	leaf	/
ERX1042610	RIL70	/	/	leaf	/
ERX1042611	RIL71	/	/	leaf	/
ERX1042612	RIL72	/	/	leaf	/
ERX1042613	RIL73	/	/	leaf	/
ERX1042614	RIL74	/	/	leaf	/
ERX1042615	RIL75	/	/	leaf	/
ERX1042616	RIL76	/	/	leaf	/
ERX1042617	RIL80	/	/	leaf	/
ERX1042618	RIL81	/	/	leaf	/
ERX1042619	RIL82	/	/	leaf	/
ERX1042620	RIL83	/	/	leaf	/
ERX1042621	RIL83	/	/	leaf	/
ERX1042622	RIL84	/	/	leaf	/
ERX1042623	RIL85	/	/	leaf	/
ERX1042624	RIL88	/	/	leaf	/
ERX1042625	RIL89	/	/	leaf	/
ERX1042626	RIL90	/	/	leaf	/
ERX1042627	RIL91	/	/	leaf	/
ERX1042628	RIL92	/	/	leaf	/
ERX1042629	RIL93	/	/	leaf	/
ERX1042630	RIL94	/	/	leaf	/
ERX1042631	RIL94	/	/	leaf	/
ERX1042632	RIL95	/	/	leaf	/
ERX1042633	RIL96	/	/	leaf	/
ERX1042634	RIL96	/	/	leaf	/
ERX1042635	RIL99	/	/	leaf	/
ERX1067349	B73	/	14d-seedling	ear	/
ERX1067350	B73	/	14d-seedling	embryo	/
ERX1067351	B73	/	14d-seedling	endosperm	/
ERX1067352	B73	/	14d-seedling	pollen	/
ERX1067353	B73	/	14d-seedling	root	/
ERX1067354	B73	/	14d-seedling	tassel	/
ERX1067355	B73	/	14d-seedling	ear	/
ERX1067356	B73	/	14d-seedling	embryo	/
ERX1067357	B73	/	14d-seedling	endosperm	/
ERX1067358	B73	/	14d-seedling	pollen	/
ERX1067359	B73	/	14d-seedling	root	/
ERX1067360	B73	/	14d-seedling	tassel	/
ERX1067361	B73	/	14d-seedling	ear	/
ERX1067362	B73	/	14d-seedling	embryo	/
ERX1067363	B73	/	14d-seedling	endosperm	/
ERX1067364	B73	/	14d-seedling	pollen	/
ERX1067365	B73	/	14d-seedling	root	/
ERX1067366	B73	/	14d-seedling	tassel	/
ERX1071673	B73	/	pre-penetration	leaf	C. graminicola 0h
ERX1071674	B73	/	pre-penetration	leaf	C. graminicola 0h
ERX1071675	B73	/	pre-penetration	leaf	C. graminicola 0h
ERX1071676	B73	/	necrotrophic	leaf	C. graminicola 120h
ERX1071677	B73	/	necrotrophic	leaf	C. graminicola 120h
ERX1071678	B73	/	necrotrophic	leaf	C. graminicola 120h
ERX1071679	B73	/	penetration	leaf	C. graminicola 24h
ERX1071680	B73	/	penetration	leaf	C. graminicola 24h
ERX1071681	B73	/	penetration	leaf	C. graminicola 24h
ERX1071682	B73	/	biotrophic	leaf	C. graminicola 48h
ERX1071683	B73	/	biotrophic	leaf	C. graminicola 48h
ERX1071684	B73	/	biotrophic	leaf	C. graminicola 48h
ERX1071688	Golden Jubilee	/	pre-penetration	leaf	C. graminicola 0h
ERX1071689	Golden Jubilee	/	pre-penetration	leaf	C. graminicola 0h
ERX1071690	Golden Jubilee	/	pre-penetration	leaf	C. graminicola 0h
ERX1071691	Golden Jubilee	/	necrotrophic	leaf	C. graminicola 120h
ERX1071692	Golden Jubilee	/	necrotrophic	leaf	C. graminicola 120h
ERX1071693	Golden Jubilee	/	necrotrophic	leaf	C. graminicola 120h
ERX1071694	Golden Jubilee	/	penetration	leaf	C. graminicola 24h
ERX1071695	Golden Jubilee	/	penetration	leaf	C. graminicola 24h
ERX1071696	Golden Jubilee	/	penetration	leaf	C. graminicola 24h
ERX1071697	Golden Jubilee	/	biotrophic	leaf	C. graminicola 48h
ERX1071698	Golden Jubilee	/	biotrophic	leaf	C. graminicola 48h
ERX1071699	Golden Jubilee	/	biotrophic	leaf	C. graminicola 48h
ERX1139543	MAGIC_1	/	/	leaf	/
ERX1139544	MAGIC_10	/	/	leaf	/
ERX1139545	MAGIC_11	/	/	leaf	/
ERX1139546	MAGIC_12	/	/	leaf	/
ERX1139547	MAGIC_13	/	/	leaf	/
ERX1139548	MAGIC_14	/	/	leaf	/
ERX1139549	MAGIC_15	/	/	leaf	/
ERX1139550	MAGIC_16	/	/	leaf	/
ERX1139551	MAGIC_18	/	/	leaf	/
ERX1139552	MAGIC_19	/	/	leaf	/
ERX1139553	MAGIC_2	/	/	leaf	/
ERX1139554	MAGIC_20	/	/	leaf	/
ERX1139555	MAGIC_22	/	/	leaf	/
ERX1139556	MAGIC_23	/	/	leaf	/
ERX1139557	MAGIC_24	/	/	leaf	/
ERX1139558	MAGIC_26	/	/	leaf	/
ERX1139559	MAGIC_27	/	/	leaf	/
ERX1139560	MAGIC_28	/	/	leaf	/
ERX1139561	MAGIC_29	/	/	leaf	/
ERX1139562	MAGIC_3	/	/	leaf	/
ERX1139563	MAGIC_30	/	/	leaf	/
ERX1139564	MAGIC_31	/	/	leaf	/
ERX1139565	MAGIC_32	/	/	leaf	/
ERX1139566	MAGIC_33	/	/	leaf	/
ERX1139567	MAGIC_34	/	/	leaf	/
ERX1139568	MAGIC_35	/	/	leaf	/
ERX1139569	MAGIC_36	/	/	leaf	/
ERX1139570	MAGIC_37	/	/	leaf	/
ERX1139571	MAGIC_38	/	/	leaf	/
ERX1139572	MAGIC_39	/	/	leaf	/
ERX1139573	MAGIC_4	/	/	leaf	/
ERX1139574	MAGIC_40	/	/	leaf	/
ERX1139575	MAGIC_41	/	/	leaf	/
ERX1139576	MAGIC_42	/	/	leaf	/
ERX1139577	MAGIC_44	/	/	leaf	/
ERX1139578	MAGIC_45	/	/	leaf	/
ERX1139579	MAGIC_46	/	/	leaf	/
ERX1139580	MAGIC_47	/	/	leaf	/
ERX1139581	MAGIC_48	/	/	leaf	/
ERX1139582	MAGIC_49	/	/	leaf	/
ERX1139583	MAGIC_5	/	/	leaf	/
ERX1139584	MAGIC_50	/	/	leaf	/
ERX1139585	MAGIC_51	/	/	leaf	/
ERX1139586	MAGIC_52	/	/	leaf	/
ERX1139587	MAGIC_53	/	/	leaf	/
ERX1139588	MAGIC_54	/	/	leaf	/
ERX1139589	MAGIC_55	/	/	leaf	/
ERX1139590	MAGIC_57	/	/	leaf	/
ERX1139591	MAGIC_58	/	/	leaf	/
ERX1139592	MAGIC_59	/	/	leaf	/
ERX1139593	MAGIC_6	/	/	leaf	/
ERX1139594	MAGIC_60	/	/	leaf	/
ERX1139595	MAGIC_61	/	/	leaf	/
ERX1139596	MAGIC_62	/	/	leaf	/
ERX1139597	MAGIC_63	/	/	leaf	/
ERX1139598	MAGIC_64	/	/	leaf	/
ERX1139599	MAGIC_65	/	/	leaf	/
ERX1139600	MAGIC_66	/	/	leaf	/
ERX1139601	MAGIC_67	/	/	leaf	/
ERX1139602	MAGIC_68	/	/	leaf	/
ERX1139603	MAGIC_69	/	/	leaf	/
ERX1139604	MAGIC_7	/	/	leaf	/
ERX1139605	MAGIC_70	/	/	leaf	/
ERX1139606	MAGIC_71	/	/	leaf	/
ERX1139607	MAGIC_72	/	/	leaf	/
ERX1139608	MAGIC_73	/	/	leaf	/
ERX1139609	MAGIC_74	/	/	leaf	/
ERX1139610	MAGIC_75	/	/	leaf	/
ERX1139611	MAGIC_76	/	/	leaf	/
ERX1139612	MAGIC_77	/	/	leaf	/
ERX1139613	MAGIC_78	/	/	leaf	/
ERX1139614	MAGIC_79	/	/	leaf	/
ERX1139615	MAGIC_8	/	/	leaf	/
ERX1139616	MAGIC_80	/	/	leaf	/
ERX1139617	MAGIC_81	/	/	leaf	/
ERX1139618	MAGIC_82	/	/	leaf	/
ERX1139619	MAGIC_83	/	/	leaf	/
ERX1139620	MAGIC_84	/	/	leaf	/
ERX1139621	MAGIC_85	/	/	leaf	/
ERX1139622	MAGIC_86	/	/	leaf	/
ERX1139623	MAGIC_87	/	/	leaf	/
ERX1139624	MAGIC_88	/	/	leaf	/
ERX1139625	MAGIC_89	/	/	leaf	/
ERX1139626	MAGIC_9	/	/	leaf	/
ERX1139627	MAGIC_90	/	/	leaf	/
ERX1139628	MAGIC_91	/	/	leaf	/
ERX1139629	MAGIC_92	/	/	leaf	/
ERX1139630	MAGIC_93	/	/	leaf	/
ERX1139631	MAGIC_94	/	/	leaf	/
ERX1139632	MAGIC_95	/	/	leaf	/
ERX1139633	MAGIC_96	/	/	leaf	/
ERX1139634	MAGIC_97	/	/	leaf	/
ERX1139635	MAGIC_98	/	/	leaf	/
ERX1139636	MAGIC_99	/	/	leaf	/
ERX1163785	TC208	/	/	cytoline	/
ERX1163786	TC208	/	/	cytoline	/
ERX1163787	TC208	/	/	cytoline	/
ERX1163788	TC208(cytTC316)	/	/	cytoline	/
ERX1163789	TC208(cytTC316)	/	/	cytoline	/
ERX1163790	TC208(cytTC316)	/	/	cytoline	/
ERX1163791	TC208(cytW633)	/	/	cytoline	/
ERX1163792	TC208(cytW633)	/	/	cytoline	/
ERX1163793	TC208(cytW633)	/	/	cytoline	/
ERX1868339	B104	GA2OX-PLA1	2d	leaf	/
ERX1868340	B104	GA2OX-PLA1	2d	leaf	/
ERX1868341	B104	GA2OX-PLA1	2d	leaf	/
ERX1868342	B104	GA2OX-PLA1	6d	leaf	/
ERX1868343	B104	GA2OX-PLA1	6d	leaf	/
ERX1868344	B104	GA2OX-PLA1	6d	leaf	/
ERX1868345	B104	wt	2d	leaf	/
ERX1868346	B104	wt	2d	leaf	/
ERX1868347	B104	wt	2d	leaf	/
ERX1868348	B104	wt	6d	leaf	/
ERX1868349	B104	wt	6d	leaf	/
ERX1868350	B104	wt	6d	leaf	/
ERX2154015	B73	wt	1st-flower-open-stage	silk	/
ERX2154016	B73	wt	1st-flower-open-stage	silk	/
ERX2154017	B73	wt	1st-flower-open-stage	silk	/
ERX2154018	B73	wt	20DAP	pericarp	/
ERX2154019	B73	wt	20DAP	pericarp	/
ERX2154020	B73	wt	20DAP	pericarp	/
ERX2154021	B73	wt	/	bract	/
ERX2154022	B73	wt	/	bract	/
ERX2154023	B73	wt	/	bract	/
ERX2154024	B73	wt	14d-seedling	shoot	/
ERX2154025	B73	wt	14d-seedling	shoot	/
ERX2154026	B73	wt	14d-seedling	shoot	/
ERX2154027	B73	wt	14d-seedling	body	/
ERX2154028	B73	wt	14d-seedling	body	/
ERX2154029	B73	wt	14d-seedling	body	/
ERX2154030	B73	wt	14d-seedling	leaf	/
ERX2154031	B73	wt	14d-seedling	leaf	/
ERX2154032	B73	wt	14d-seedling	leaf	/
SRX070126	B73	/	/	seedling	/
SRX072631	B73	/	mature	pollen	/
SRX072632	B73	/	/	seedling	/
SRX072635	B73	/	/	seedling	/
SRX072636	B73	/	mature	pollen	/
SRX072637	B73	/	mature	pollen	/
SRX072638	B73	/	/	ovule	/
SRX072639	B73	/	/	ovule	/
SRX072640	B73	/	/	ovule	/
SRX072646	B73	/	/	embryo	/
SRX072647	B73	/	/	embryo	/
SRX072648	B73	/	/	embryo	/
SRX101841	/	/	mature	leaf mesophyll	/
SRX101842	/	/	mature	leaf mesophyll	/
SRX101843	/	/	mature	leaf bundle sheath cell	/
SRX101844	/	/	mature	leaf bundle sheath cell	/
SRX105522	B73	/	14DAP	endosperm	/
SRX105655	Mo17	/	14DAP	endosperm	/
SRX105656	B73	/	14DAP	endosperm	/
SRX105657	B73	/	14DAP	endosperm	/
SRX105658	Mo17	/	14DAP	endosperm	/
SRX105659	Mo17	/	14DAP	endosperm	/
SRX105660	B73	/	14DAP	embryo	/
SRX105661	B73	/	14DAP	embryo	/
SRX105662	B73	/	14DAP	embryo	/
SRX105664	Mo17	/	14DAP	embryo	/
SRX105665	Mo17	/	14DAP	embryo	/
SRX105666	Mo17	/	14DAP	embryo	/
SRX105675	B73 x Mo17	/	14DAP	embryo	/
SRX105676	Mo17 x B73	/	14DAP	embryo	/
SRX105678	B73 x Mo17	/	14DAP	endosperm	/
SRX105679	Mo17 x B73	/	14DAP	endosperm	/
SRX114582	/	gl3 mutant	6d-2-leaf-stage	seed	glossy3 mutant
SRX114583	/	gl3 wt	6d-2-leaf-stage	seed	control
SRX120405	/	/	/	unfertilized outer ear	/
SRX124718	B73	/	/	leaf	/
SRX124719	B97	/	/	leaf	/
SRX124720	CML103	/	/	leaf	/
SRX124721	CML228	/	/	leaf	/
SRX124722	CML247	/	/	leaf	/
SRX124723	CML277	/	/	leaf	/
SRX124724	CML322	/	/	leaf	/
SRX124725	CML333	/	/	leaf	/
SRX124726	CML52	/	/	leaf	/
SRX124727	CML69	/	/	leaf	/
SRX124728	Hp301	/	/	leaf	/
SRX124729	IL14H	/	/	leaf	/
SRX124730	Ki11	/	/	leaf	/
SRX124731	Ki3	/	/	leaf	/
SRX124732	Ky21	/	/	leaf	/
SRX124733	M162W	/	/	leaf	/
SRX124734	M37W	/	/	leaf	/
SRX124735	Mo17	/	/	leaf	/
SRX124736	Mo18W	/	/	leaf	/
SRX124737	Ms71	/	/	leaf	/
SRX124738	NC350	/	/	leaf	/
SRX124739	NC358	/	/	leaf	/
SRX124740	Oh43	/	/	leaf	/
SRX124741	Oh7B	/	/	leaf	/
SRX124742	P39	/	/	leaf	/
SRX124743	Tx303	/	/	leaf	/
SRX124744	Tzi8	/	/	leaf	/
SRX129687	B73	/	68d	ear	/
SRX129688	B73	/	seedling	root	/
SRX129689	B73	/	seedling	shoot	/
SRX129690	B73	/	60d	tassel	/
SRX129692	B97	/	68d	ear	/
SRX129693	B97	/	seedling	root	/
SRX129694	B97	/	seedling	shoot	/
SRX129695	B97	/	60d	tassel	/
SRX129698	CML103	/	68d	ear	/
SRX129699	CML	/	seedling	root	/
SRX129700	CML	/	seedling	shoot	/
SRX129703	CML	/	60d	tassel	/
SRX129708	CML228	/	68d	ear	/
SRX129709	CML228	/	seedling	root	/
SRX129710	CML228	/	seedling	shoot	/
SRX129711	CML228	/	60d	tassel	/
SRX129712	CML247	/	68d	ear	/
SRX129713	CML247	/	seedling	root	/
SRX129715	CML247	/	seedling	shoot	/
SRX129716	CML247	/	60d	tassel	/
SRX129717	CML277	/	68d	ear	/
SRX129719	CML277	/	seedling	root	/
SRX129720	CML277	/	seedling	shoot	/
SRX129721	CML277	/	60d	tassel	/
SRX129722	CML322	/	68d	ear	/
SRX129723	CML322	/	seedling	root	/
SRX129724	CML322	/	seedling	shoot	/
SRX129725	CML322	/	60d	tassel	/
SRX129726	CML333	/	68d	ear	/
SRX129727	CML333	/	seedling	root	/
SRX129728	CML333	/	seedling	shoot	/
SRX129729	CML333	/	60d	tassel	/
SRX129730	CML52	/	68d	ear	/
SRX129731	CML52	/	seedling	root	/
SRX129732	CML52	/	seedling	shoot	/
SRX129733	CML52	/	60d	tassel	/
SRX129734	CML69	/	68d	ear	/
SRX129735	CML69	/	seedling	root	/
SRX129736	CML69	/	seedling	shoot	/
SRX129737	CML69	/	60d	tassel	/
SRX129742	Hp301	/	68d	ear	/
SRX129743	Hp301	/	seedling	root	/
SRX129744	Hp301	/	seedling	shoot	/
SRX129745	Hp301	/	60d	tassel	/
SRX129746	IL14H	/	68d	ear	/
SRX129747	IL14H	/	seedling	root	/
SRX129748	IL14H	/	seedling	shoot	/
SRX129749	IL14H	/	60d	tassel	/
SRX129750	Ki11	/	68d	ear	/
SRX129751	Ki11	/	seedling	root	/
SRX129752	Ki11	/	seedling	shoot	/
SRX129753	Ki11	/	60d	tassel	/
SRX129754	Ki3	/	68d	ear	/
SRX129755	Ki3	/	seedling	root	/
SRX129756	Ki3	/	seedling	shoot	/
SRX129757	Ki3	/	60d	tassel	/
SRX129759	Ky21	/	68d	ear	/
SRX129760	Ky21	/	seedling	root	/
SRX129761	Ky21	/	seedling	shoot	/
SRX129762	Ky21	/	60d	tassel	/
SRX129765	M162W	/	68d	ear	/
SRX129767	M162W	/	seedling	root	/
SRX129768	M162W	/	seedling	shoot	/
SRX129769	M162W	/	60d	tassel	/
SRX129770	M37W	/	68d	ear	/
SRX129771	M37W	/	seedling	root	/
SRX129772	M37W	/	seedling	shoot	/
SRX129773	M37W	/	60d	tassel	/
SRX129774	Mo17	/	68d	ear	/
SRX129776	Mo17	/	seedling	root	/
SRX129777	Mo17	/	seedling	shoot	/
SRX129778	Mo17	/	60d	tassel	/
SRX129780	Mo18W	/	68d	ear	/
SRX129781	Mo18W	/	seedling	root	/
SRX129782	Mo18W	/	seedling	shoot	/
SRX129783	Mo18W	/	60d	tassel	/
SRX129785	Ms71	/	68d	ear	/
SRX129786	Ms71	/	seedling	root	/
SRX129787	Ms71	/	seedling	shoot	/
SRX129788	NC350	/	68d	ear	/
SRX129789	NC350	/	seedling	root	/
SRX129790	NC350	/	seedling	shoot	/
SRX129791	NC350	/	60d	tassel	/
SRX129792	NC358	/	68d	ear	/
SRX129793	NC358	/	seedling	root	/
SRX129794	NC358	/	seedling	shoot	/
SRX129795	NC358	/	60d	tassel	/
SRX129796	Oh43	/	68d	ear	/
SRX129797	Oh43	/	seedling	root	/
SRX129798	Oh43	/	seedling	shoot	/
SRX129799	Oh43	/	60d	tassel	/
SRX129800	Oh7B	/	68d	ear	/
SRX129801	Oh7B	/	seedling	root	/
SRX129802	Oh7B	/	seedling	shoot	/
SRX129803	Oh7B	/	60d	tassel	/
SRX129804	P39	/	68d	ear	/
SRX129805	P39	/	seedling	root	/
SRX129806	P39	/	seedling	shoot	/
SRX129807	P39	/	60d	tassel	/
SRX129808	Tx303	/	68d	ear	/
SRX129809	Tx303	/	seedling	root	/
SRX129810	Tx303	/	seedling	shoot	/
SRX129811	Tx303	/	60d	tassel	/
SRX129812	Tzi8	/	68d	ear	/
SRX129813	Tzi8	/	seedling	root	/
SRX129814	Tzi8	/	seedling	shoot	/
SRX129815	Tzi8	/	60d	tassel	/
SRX1090145	Teosinte(10B-588)	/	14d-seedling	leaf	/
SRX1090149	Teosinte(10B-589)	/	14d-seedling	leaf	/
SRX130078	Perennis	/	immature	ear	/
SRX130079	Perennis	/	adult	leaf	/
SRX130080	Perennis	/	immature	tassel	/
SRX130081	Diploperennis	/	immature	ear	/
SRX130082	Diploperennis	/	adult	leaf	/
SRX130083	Diploperennis	/	immature	tassel	/
SRX130084	Parviglumis(11B-240)	/	14d-seedling	leaf	/
SRX130085	Parviglumis(11B-241)	/	14d-seedling	leaf	/
SRX130097	Parviglumis(11B-242)	/	14d-seedling	leaf	/
SRX130098	Parviglumis(11B-243)	/	14d-seedling	leaf	/
SRX130099	Parviglumis(11B-244)	/	14d-seedling	leaf	/
SRX130107	Mexicana	/	seedling	leaf	/
SRX130102	Fv2	/	5d-seedling	root	/
SRX130103	Fv2	/	5d-seedling	shoot	/
SRX130104	Miami White	/	14d-seedling	leaf	/
SRX130240	B73 x EDMX-2233 palomero	/	seedling	leaf	/
SRX131447	W22	/	immature	ear	/
SRX131448	W22	/	immature	tassel	/
SRX131449	W22 x parviglumis	/	immature	ear	/
SRX131450	W22 x parviglumis	/	immature	tassel	/
SRX114629	B73 x Mo17	/	10DAP	endosperm	/
SRX114630	Mo17 x B73	/	10DAP	endosperm	/
SRX114631	B73 x Mo17	/	14d	seedling	/
SRX114632	Mo17 x B73	/	14d	seedling	/
SRX144663	B73	/	12d	shoot	/
SRX144664	B73	/	12DAP	embryo	/
SRX222973	B73 x Mo17	/	12DAP	endosperm	/
SRX222983	Mo17 x B73	/	12DAP	endosperm	/
SRX150200	B73	/	/	leaf	/
SRX150201	B73	/	/	leaf	/
SRX150202	B73	/	/	leaf	/
SRX150203	Mo17	/	/	leaf	/
SRX150204	Mo17	/	/	leaf	/
SRX150205	Mo17	/	/	leaf	/
SRX150206	B73	/	/	tassel	/
SRX150207	B73	/	/	tassel	/
SRX150208	B73	/	/	tassel	/
SRX150209	Mo17	/	/	tassel	/
SRX150210	Mo17	/	/	tassel	/
SRX150211	Mo17	/	/	tassel	/
SRX151290	P-rr	/	2-3DAE	silk	/
SRX151291	P-ww	/	2-3DAE	silk	/
SRX151740	B73	<a class=\"tooltipx\">Kn1-N homo...<span class=\"classic\">Kn1-N homozygote</span></a>	10DAG-young-immature	leaf	greenhouse,lat tray
SRX151741	B73	<a class=\"tooltipx\">Kn1-N homo...<span class=\"classic\">Kn1-N homozygote</span></a>	10DAG-young-immature	leaf	greenhouse,lat tray
SRX151742	B73	<a class=\"tooltipx\">Kn1-N hete...<span class=\"classic\">Kn1-N heterozygote</span></a>	10DAG-young-immature	leaf	greenhouse,lat tray
SRX151743	B73	<a class=\"tooltipx\">Kn1-N hete...<span class=\"classic\">Kn1-N heterozygote</span></a>	10DAG-young-immature	leaf	greenhouse,lat tray
SRX151744	B73	wt sibling	10DAG-young-immature	leaf	greenhouse,lat tray
SRX151745	B73	wt sibling	10DAG-young-immature	leaf	greenhouse,lat tray
SRX151746	B73	kn1-e1	/	tassel primordia	field
SRX151747	B73	kn1-e1	/	tassel primordia	field
SRX151748	B73	kn1-e1	/	tassel primordia	field
SRX151749	B73	wt	/	tassel primordia	field
SRX151750	B73	wt	/	tassel primordia	field
SRX151751	B73	wt	/	tassel primordia	field
SRX151752	B73	kn1-e1	/	ear primordia	field
SRX151753	B73	kn1-e1	/	ear primordia	field
SRX151754	B73	wt	/	ear primordia	field
SRX151755	B73	wt	/	ear primordia	field
SRX151756	B73	kn1-e1	19DAG	shoot apical meristem	greenhouse,large pot
SRX151757	B73	kn1-e1	19DAG	shoot apical meristem	greenhouse,large pot
SRX151758	B73	wt	19DAG	shoot apical meristem	greenhouse,large pot
SRX151759	B73	wt	19DAG	shoot apical meristem	greenhouse,large pot
SRX155038	B73	/	GAII strand-specific	seedling	/
SRX155039	B73	/	HiSeq strand-specific	seedling	/
SRX159566	B73	/	5d	coleoptile	/
SRX159567	Mo17	/	5d	coleoptile	/
SRX159568	B73	/	5d	coleoptile	/
SRX159569	Mo17	/	5d	coleoptile	/
SRX159570	Mo17	/	5d	coleoptile	/
SRX159571	B73	/	5d	coleoptile	/
SRX738841	B73	/	6DAP	internode	pollination & Illumina HiSeq 2000
SRX738843	B73	/	6DAP	internode	no pollination & Illumina HiSeq 2000
SRX738844	B73	/	6DAP	internode	no pollination & Illumina HiSeq 2000
SRX738845	B73	/	12DAP	internode	pollination & Illumina HiSeq 2000
SRX738846	B73	/	12DAP	internode	pollination & Illumina HiSeq 2000
SRX738849	B73	/	12DAP	internode	no pollination & Illumina HiSeq 2000
SRX738850	B73	/	0DAP	internode	pollination & Illumina HiSeq 2500
SRX738851	B73	/	12DAP	internode	no pollination & Illumina HiSeq 2000
SRX738854	B73	/	18DAP	internode	pollination & Illumina HiSeq 2000
SRX738856	B73	/	18DAP	internode	pollination & Illumina HiSeq 2000
SRX738857	B73	/	18DAP	internode	no pollination & Illumina HiSeq 2000
SRX738858	B73	/	18DAP	internode	no pollination & Illumina HiSeq 2000
SRX738859	B73	/	0DAP	internode	no pollination & Illumina HiSeq 2000
SRX738860	B73	/	24DAP	internode	pollination & Illumina HiSeq 2000
SRX738861	B73	/	24DAP	internode	pollination & Illumina HiSeq 2000
SRX738862	B73	/	24DAP	internode	no pollination & Illumina HiSeq 2000
SRX738864	B73	/	24DAP	internode	no pollination & Illumina HiSeq 2000
SRX738866	B73	/	0DAP	internode	no pollination & Illumina HiSeq 2000
SRX738867	B73	/	30DAP	internode	pollination & Illumina HiSeq 2000
SRX738870	B73	/	30DAP	internode	pollination & Illumina HiSeq 2000
SRX738871	B73	/	30DAP	internode	no pollination & Illumina HiSeq 2000
SRX738872	B73	/	30DAP	internode	no pollination & Illumina HiSeq 2000
SRX738873	B73	/	6DAP	leaf	pollination & Illumina HiSeq 2000
SRX738876	B73	/	6DAP	leaf	pollination & Illumina HiSeq 2000
SRX738878	B73	/	6DAP	leaf	no pollination & Illumina HiSeq 2000
SRX738879	B73	/	12DAP	leaf	pollination & Illumina HiSeq 2000
SRX738880	B73	/	12DAP	leaf	pollination & Illumina HiSeq 2000
SRX738881	B73	/	12DAP	leaf	no pollination & Illumina HiSeq 2000
SRX738882	B73	/	12DAP	leaf	no pollination & Illumina HiSeq 2000
SRX738883	B73	/	18DAP	leaf	pollination & Illumina HiSeq 2000
SRX738884	B73	/	18DAP	leaf	pollination & Illumina HiSeq 2000
SRX738886	B73	/	18DAP	leaf	no pollination & Illumina HiSeq 2000
SRX738887	B73	/	18DAP	leaf	no pollination & Illumina HiSeq 2000
SRX738888	B73	/	24DAP	leaf	pollination & Illumina HiSeq 2000
SRX738889	B73	/	24DAP	leaf	no pollination & Illumina HiSeq 2000
SRX738891	B73	/	24DAP	leaf	no pollination & Illumina HiSeq 2000
SRX738892	B73	/	30DAP	leaf	pollination & Illumina HiSeq 2000
SRX738893	B73	/	30DAP	leaf	pollination & Illumina HiSeq 2000
SRX738894	B73	/	0DAP	leaf	pollination & Illumina HiSeq 2000
SRX738895	B73	/	0DAP	leaf	pollination & Illumina HiSeq 2000
SRX738896	B73	/	0DAP	leaf	no pollination & Illumina HiSeq 2000
SRX738898	B73	/	0DAP	leaf	no pollination & Illumina HiSeq 2000
SRX738904	B73	/	6DAP	internode	pollination & Illumina HiSeq 2500
SRX738905	B73	/	6DAP	internode	no pollination & Illumina HiSeq 2500
SRX738906	B73	/	0DAP	internode	no pollination & Illumina HiSeq 2500
SRX738907	B73	/	6DAP	internode	pollination & Illumina HiSeq 2500
SRX738908	B73	/	0DAP	internode	pollination & Illumina HiSeq 2000
SRX738909	B73	/	7d	tap root	Illumina HiSeq 2000
SRX738910	B73	/	3d	cortpar	Illumina HiSeq 2000
SRX738911	B73	/	7d	tap root	Illumina HiSeq 2000
SRX738912	B73	/	7d	tap root	Illumina HiSeq 2000
SRX738913	B73	/	3d	stele	Illumina HiSeq 2000
SRX738997	B73	/	7d	tap root	Illumina HiSeq 2000
SRX738998	B73	/	7d	tap root	Illumina HiSeq 2000
SRX738999	B73	/	7d	tap root	Illumina HiSeq 2000
SRX739000	B73	/	7d	tap root	Illumina HiSeq 2000
SRX739001	B73	/	7d	tap root	Illumina HiSeq 2000
SRX739002	B73	/	7d	tap root	Illumina HiSeq 2000
SRX739003	B73	/	/	body	3-7.13 & Illumina HiSeq 2000
SRX739004	B73	/	7d	tap root	Illumina HiSeq 2000
SRX739005	B73	/	/	body	3-7.1 & Illumina HiSeq 2000
SRX739006	B73	/	/	body	control & Illumina HiSeq 2000
SRX739007	B73	/	V7-stage	crown root	Illumina HiSeq 2000
SRX739008	B73	/	V7-stage	crown root	Illumina HiSeq 2500
SRX739009	B73	/	7d	tap root	Illumina HiSeq 2000
SRX739010	B73	/	7d	tap root	Illumina HiSeq 2500
SRX739011	B73	/	7d	tap root	Illumina HiSeq 2000
SRX739012	B73	/	7d	tap root	Illumina HiSeq 2500
SRX739013	B73	/	3d	stele	Illumina HiSeq 2000
SRX739014	B73	/	3d	stele	Illumina HiSeq 2000
SRX739015	B73	/	3d	cortpar	Illumina HiSeq 2000
SRX739016	B73	/	3d	cortpar	Illumina HiSeq 2000
SRX739017	B73	/	3d	differentiation zone	Illumina HiSeq 2000
SRX739018	B73	/	7d	root system	Illumina HiSeq 2000
SRX739019	B73	/	7d	seminal	Illumina HiSeq 2000
SRX739020	B73	/	3d	Mz & Ez	Illumina HiSeq 2000
SRX739021	B73	/	3d	differentiation zone	Illumina HiSeq 2000
SRX739022	B73	/	7d	root system	Illumina HiSeq 2000
SRX739023	B73	/	7d	primary root	Illumina HiSeq 2000
SRX739024	B73	/	3d	root system	Illumina HiSeq 2000
SRX739025	B73	/	3d	root system	Illumina HiSeq 2000
SRX739027	B73	/	3d	root system	Illumina HiSeq 2000
SRX739028	B73	/	3d	root system	Illumina HiSeq 2500
SRX739029	B73	/	7d	primary root	Illumina HiSeq 2000
SRX739030	B73	/	7d	primary root	Illumina HiSeq 2500
SRX739031	B73	/	7d	seminal	Illumina HiSeq 2000
SRX739032	B73	/	3d	Mz & Ez	Illumina HiSeq 2000
SRX739033	B73	/	7d	seminal	Illumina HiSeq 2000
SRX739034	B73	/	7d	root system	Illumina HiSeq 2500
SRX739035	B73	/	3d	Mz & Ez	Illumina HiSeq 2000
SRX739036	B73	/	7d	primary root	Illumina HiSeq 2500
SRX739037	B73	/	3d	differentiation zone	Illumina HiSeq 2500
SRX739038	B73	/	V7-stage	crown root	Node4 & Illumina HiSeq 2500
SRX739039	B73	/	V7-stage	crown root	Node4 & Illumina HiSeq 2000
SRX739040	B73	/	V7-stage	crown root	Node4 & Illumina HiSeq 2500
SRX739041	B73	/	V13-stage	crown root	Node5 & Illumina HiSeq 2500
SRX739042	B73	/	V13-stage	brace root	Node6 & Illumina HiSeq 2500
SRX739043	B73	/	V7-stage	crown root	Nodes1-3 & Illumina HiSeq 2500
SRX739044	B73	/	V7-stage	crown root	Nodes1-3 & Illumina HiSeq 2000
SRX739045	B73	/	V7-stage	crown root	Nodes1-3 & Illumina HiSeq 2500
SRX739046	B73	/	V7-stage	crown root	Node4 & Illumina HiSeq 2000
SRX739047	B73	/	V7-stage	crown root	Node4 & Illumina HiSeq 2500
SRX739048	B73	/	V13-stage	brace root	Node6 & Illumina HiSeq 2000
SRX739049	B73	/	V13-stage	brace root	Node6 & Illumina HiSeq 2500
SRX739050	B73	/	V13-stage	crown root	Node5 & Illumina HiSeq 2000
SRX739051	B73	/	V13-stage	brace root	Node6 & Illumina HiSeq 2000
SRX739052	B73	/	V13-stage	crown root	Node5 & Illumina HiSeq 2000
SRX739053	B73	/	V7-stage	crown root	Node5 & Illumina HiSeq 2000
SRX739055	B73	/	6DAS	primary root	Illumina HiSeq 2000
SRX739056	B73	/	6DAS	primary root	Illumina HiSeq 2000
SRX739057	B73	/	6DAS	primary root	Illumina HiSeq 2000
SRX739058	B73	/	V3-stage	stem & SAM	Illumina HiSeq 2000
SRX739059	B73	/	V3-stage	stem & SAM	Illumina HiSeq 2000
SRX739060	B73	/	V3-stage	stem & SAM	Illumina HiSeq 2000
SRX739061	B73	/	V5-stage	leaf	Illumina HiSeq 2000
SRX739062	B73	/	V5-stage	leaf	Illumina HiSeq 2000
SRX739063	B73	/	V5-stage	leaf	Illumina HiSeq 2000
SRX739065	B73	/	18DAP	pericarp	Illumina HiSeq 2000
SRX739761	B73	/	6DAP	internode	pollination & Illumina HiSeq 2000
SRX741898	B73	/	6DAP	leaf	no pollination & Illumina HiSeq 2000
SRX741909	B73	/	24DAP	leaf	pollination & Illumina HiSeq 2000
SRX741912	B73	/	30DAP	leaf	no pollination & Illumina HiSeq 2000
SRX741923	B73	/	30DAP	leaf	no pollination & Illumina HiSeq 2000
SRX186834	B73	/	12DAP	seed	/
SRX186835	B73	/	16DAP	seed	/
SRX186836	B73	/	20DAP	seed	/
SRX186837	B73	/	24DAP	seed	/
SRX186838	B73	/	30DAP	seed	/
SRX186839	B73	/	36DAP	seed	/
SRX186840	B73	/	/	root	/
SRX186841	B73	/	/	shoot	/
SRX186842	B97	/	12DAP	seed	/
SRX186843	B97	/	16DAP	seed	/
SRX186844	B97	/	20DAP	seed	/
SRX186845	B97	/	24DAP	seed	/
SRX186846	B97	/	30DAP	seed	/
SRX186847	B97	/	36DAP	seed	/
SRX186848	B97	/	/	leaf	/
SRX186849	B97	/	/	root	/
SRX186850	B97	/	/	shoot	/
SRX186851	CML103	/	12DAP	seed	/
SRX186852	CML103	/	16DAP	seed	/
SRX186853	CML103	/	20DAP	seed	/
SRX186854	CML103	/	24DAP	seed	/
SRX186855	CML103	/	30DAP	seed	/
SRX186856	CML103	/	36DAP	seed	/
SRX186857	CML103	/	/	seed	/
SRX186858	CML103	/	/	seed	/
SRX186859	CML228	/	12DAP	seed	/
SRX186860	CML228	/	16DAP	seed	/
SRX186861	CML228	/	20DAP	seed	/
SRX186862	CML247	/	12DAP	seed	/
SRX186863	CML247	/	16DAP	seed	/
SRX186864	CML247	/	20DAP	seed	/
SRX186865	CML247	/	24DAP	seed	/
SRX186866	CML247	/	30DAP	seed	/
SRX186867	CML247	/	36DAP	seed	/
SRX186868	CML247	/	/	seed	/
SRX186869	CML247	/	/	seed	/
SRX186870	CML277	/	12DAP	seed	/
SRX186871	CML277	/	16DAP	seed	/
SRX186872	CML277	/	20DAP	seed	/
SRX186873	CML277	/	24DAP	seed	/
SRX186874	CML277	/	30DAP	seed	/
SRX186875	CML277	/	36DAP	seed	/
SRX186876	CML277	/	/	seed	/
SRX186877	CML277	/	/	seed	/
SRX186878	CML322	/	12DAP	seed	/
SRX186879	CML322	/	16DAP	seed	/
SRX186880	CML322	/	20DAP	seed	/
SRX186881	CML322	/	24DAP	seed	/
SRX186882	CML322	/	30DAP	seed	/
SRX186883	CML322	/	36DAP	seed	/
SRX186884	CML322	/	/	seed	/
SRX186885	CML322	/	/	seed	/
SRX186886	CML333	/	12DAP	seed	/
SRX186887	CML333	/	16DAP	seed	/
SRX186889	CML333	/	24DAP	seed	/
SRX186890	CML333	/	36DAP	seed	/
SRX186893	CML52	/	12DAP	seed	/
SRX186894	CML52	/	16DAP	seed	/
SRX186895	CML52	/	20DAP	seed	/
SRX186896	CML52	/	24DAP	seed	/
SRX186920	CML52	/	30DAP	seed	/
SRX186921	CML52	/	36DAP	seed	/
SRX186922	CML52	/	/	seed	/
SRX186923	CML52	/	/	seed	/
SRX186924	CML69	/	12DAP	seed	/
SRX186925	CML69	/	16DAP	seed	/
SRX186927	CML69	/	24DAP	seed	/
SRX186928	CML69	/	30DAP	seed	/
SRX186929	CML69	/	/	seed	/
SRX186930	CML69	/	/	seed	/
SRX186931	Hp301	/	12DAP	seed	/
SRX186932	Hp301	/	16DAP	seed	/
SRX186933	Hp301	/	20DAP	seed	/
SRX186934	Hp301	/	24DAP	seed	/
SRX186935	Hp301	/	30DAP	seed	/
SRX186936	Hp301	/	36DAP	seed	/
SRX186937	Hp301	/	/	shoot	/
SRX186938	Il14H	/	12DAP	seed	/
SRX186939	Il14H	/	16DAP	seed	/
SRX186940	Il14H	/	20DAP	seed	/
SRX186941	Il14H	/	24DAP	seed	/
SRX186942	Il14H	/	30DAP	seed	/
SRX186943	Il14H	/	36DAP	seed	/
SRX186963	Ki3	/	12DAP	seed	/
SRX186964	Ki3	/	16DAP	seed	/
SRX186965	Ki3	/	20DAP	seed	/
SRX186966	Ki3	/	24DAP	seed	/
SRX186967	Ki3	/	30DAP	seed	/
SRX186968	Ki3	/	36DAP	seed	/
SRX186971	Ky21	/	12DAP	seed	/
SRX186972	Ky21	/	16DAP	seed	/
SRX186973	Ky21	/	20DAP	seed	/
SRX186974	Ky21	/	24DAP	seed	/
SRX186975	Ky21	/	30DAP	seed	/
SRX186977	Ky21	/	/	root	/
SRX186978	Ky21	/	/	shoot	/
SRX186986	M37W	/	12DAP	seed	/
SRX186987	M37W	/	16DAP	seed	/
SRX186988	M37W	/	20DAP	seed	/
SRX186989	M37W	/	24DAP	seed	/
SRX186990	M37W	/	24DAP	seed	/
SRX186991	M37W	/	30DAP	seed	/
SRX186992	M37W	/	36DAP	seed	/
SRX186993	M37W	/	/	root	/
SRX186994	M37W	/	/	shoot	/
SRX186995	Mo17	/	12DAP	seed	/
SRX186996	Mo17	/	16DAP	seed	/
SRX186997	Mo17	/	20DAP	seed	/
SRX186998	Mo17	/	24DAP	seed	/
SRX186999	Mo17	/	30DAP	seed	/
SRX187000	Mo17	/	36DAP	seed	/
SRX187003	Mo18W	/	12DAP	seed	/
SRX187004	Mo18W	/	16DAP	seed	/
SRX187005	Mo18W	/	20DAP	seed	/
SRX187006	Mo18W	/	24DAP	seed	/
SRX187007	Mo18W	/	30DAP	seed	/
SRX187008	Mo18W	/	36DAP	seed	/
SRX187009	Mo18W	/	/	shoot	/
SRX187010	MS71	/	12DAP	seed	/
SRX187011	MS71	/	16DAP	seed	/
SRX187012	MS71	/	20DAP	seed	/
SRX187013	MS71	/	24DAP	seed	/
SRX187014	MS71	/	30DAP	seed	/
SRX187015	MS71	/	36DAP	seed	/
SRX187016	MS71	/	/	seed	/
SRX187017	MS71	/	/	seed	/
SRX187018	NC350	/	12DAP	seed	/
SRX187019	NC350	/	16DAP	seed	/
SRX187020	NC350	/	20DAP	seed	/
SRX187021	NC350	/	24DAP	seed	/
SRX187022	NC350	/	30DAP	seed	/
SRX187023	NC350	/	36DAP	seed	/
SRX187024	NC350	/	/	root	/
SRX187025	NC350	/	/	shoot	/
SRX187026	NC358	/	/	root	/
SRX187027	NC358	/	/	shoot	/
SRX187028	Oh43	/	12DAP	seed	/
SRX187029	Oh43	/	16DAP	seed	/
SRX187030	Oh43	/	20DAP	seed	/
SRX187031	Oh43	/	24DAP	seed	/
SRX187032	Oh43	/	30DAP	seed	/
SRX187033	Oh43	/	36DAP	seed	/
SRX187034	Oh43	/	/	root	/
SRX187035	Oh43	/	/	shoot	/
SRX187037	Oh7B	/	12DAP	seed	/
SRX187038	Oh7B	/	16DAP	seed	/
SRX187039	Oh7B	/	20DAP	seed	/
SRX187040	Oh7B	/	24DAP	seed	/
SRX187041	Oh7B	/	30DAP	seed	/
SRX187042	Oh7B	/	36DAP	seed	/
SRX187044	Oh7B	/	/	shoot	/
SRX187045	P39	/	12DAP	seed	/
SRX187046	P39	/	16DAP	seed	/
SRX187047	P39	/	20DAP	seed	/
SRX187048	P39	/	24DAP	seed	/
SRX187049	P39	/	30DAP	seed	/
SRX187050	P39	/	36DAP	seed	/
SRX187051	P39	/	/	root	/
SRX187052	P39	/	/	shoot	/
SRX187053	Tx303	/	12DAP	seed	/
SRX187054	Tx303	/	16DAP	seed	/
SRX187055	Tx303	/	20DAP	seed	/
SRX187056	Tx303	/	30DAP	seed	/
SRX187057	Tx303	/	36DAP	seed	/
SRX187058	Tx303	/	/	root	/
SRX187059	Tx303	/	/	shoot	/
SRX187060	Tzi8	/	12DAP	seed	/
SRX187061	Tzi8	/	16DAP	seed	/
SRX187062	Tzi8	/	20DAP	seed	/
SRX187063	Tzi8	/	24DAP	seed	/
SRX187064	Tzi8	/	30DAP	seed	/
SRX187065	Tzi8	/	36DAP	seed	/
SRX187066	Tzi8	/	/	root	/
SRX187067	Tzi8	/	/	shoot	/
SRX187068	Ky21	/	36DAP	seed	/
SRX187069	CML333	/	30DAP	seed	/
SRX187071	Tx303	/	24DAP	seed	/
SRX262212	CML228	/	/	root	/
SRX262213	CML228	/	/	shoot	/
SRX262214	Hp301	/	/	root	/
SRX262215	Il14H	/	/	root	/
SRX262216	Il14H	/	/	shoot	/
SRX262217	Mo18W	/	/	root	/
SRX262219	Oh7B	/	/	root	/
SRX156154	IBM RIL_M0001	/	/	shoot apex	/
SRX156617	IBM RIL_M0005	/	/	shoot apex	/
SRX156618	IBM RIL_M0007	/	/	shoot apex	/
SRX156619	IBM RIL_M0008	/	/	shoot apex	/
SRX156620	IBM RIL_M0010	/	/	shoot apex	/
SRX156621	IBM RIL_M0012	/	/	shoot apex	/
SRX156622	IBM RIL_M0014	/	/	shoot apex	/
SRX156623	IBM RIL_M0015	/	/	shoot apex	/
SRX156624	IBM RIL_M0016	/	/	shoot apex	/
SRX156625	IBM RIL_M0017	/	/	shoot apex	/
SRX156626	IBM RIL_M0021	/	/	shoot apex	/
SRX156627	IBM RIL_M0022	/	/	shoot apex	/
SRX156628	IBM RIL_M0023	/	/	shoot apex	/
SRX201723	IBM RIL_M0024	/	/	shoot apex	/
SRX201724	IBM RIL_M0025	/	/	shoot apex	/
SRX201725	IBM RIL_M0026	/	/	shoot apex	/
SRX201726	IBM RIL_M0028	/	/	shoot apex	/
SRX201727	IBM RIL_M0029	/	/	shoot apex	/
SRX201728	IBM RIL_M0030	/	/	shoot apex	/
SRX201729	IBM RIL_M0031	/	/	shoot apex	/
SRX201730	IBM RIL_M0032	/	/	shoot apex	/
SRX201731	IBM RIL_M0035	/	/	shoot apex	/
SRX201732	IBM RIL_M0039	/	/	shoot apex	/
SRX201733	IBM RIL_M0040	/	/	shoot apex	/
SRX201734	IBM RIL_M0046	/	/	shoot apex	/
SRX201735	IBM RIL_M0048	/	/	shoot apex	/
SRX201736	IBM RIL_M0051	/	/	shoot apex	/
SRX201737	IBM RIL_M0052	/	/	shoot apex	/
SRX201738	IBM RIL_M0054	/	/	shoot apex	/
SRX201739	IBM RIL_M0056	/	/	shoot apex	/
SRX201740	IBM RIL_M0057	/	/	shoot apex	/
SRX201742	IBM RIL_M0058	/	/	shoot apex	/
SRX201743	IBM RIL_M0060	/	/	shoot apex	/
SRX201744	IBM RIL_M0061	/	/	shoot apex	/
SRX201745	IBM RIL_M0062	/	/	shoot apex	/
SRX201746	IBM RIL_M0063	/	/	shoot apex	/
SRX201747	IBM RIL_M0066	/	/	shoot apex	/
SRX201748	IBM RIL_M0067	/	/	shoot apex	/
SRX201749	IBM RIL_M0074	/	/	shoot apex	/
SRX201750	IBM RIL_M0075	/	/	shoot apex	/
SRX201751	IBM RIL_M0077	/	/	shoot apex	/
SRX201752	IBM RIL_M0079	/	/	shoot apex	/
SRX201753	IBM RIL_M0080	/	/	shoot apex	/
SRX201754	IBM RIL_M0099	/	/	shoot apex	/
SRX201755	IBM RIL_M0116	/	/	shoot apex	/
SRX201756	IBM RIL_M0141	/	/	shoot apex	/
SRX201757	IBM RIL_M0176	/	/	shoot apex	/
SRX201758	IBM RIL_M0200	/	/	shoot apex	/
SRX201759	IBM RIL_M0232	/	/	shoot apex	/
SRX201760	IBM RIL_M0248	/	/	shoot apex	/
SRX201761	IBM RIL_M0262	/	/	shoot apex	/
SRX201762	IBM RIL_M0264	/	/	shoot apex	/
SRX201763	IBM RIL_M0265	/	/	shoot apex	/
SRX201764	IBM RIL_M0266	/	/	shoot apex	/
SRX201765	IBM RIL_M0267	/	/	shoot apex	/
SRX201766	IBM RIL_M0269	/	/	shoot apex	/
SRX201767	IBM RIL_M0270	/	/	shoot apex	/
SRX201768	IBM RIL_M0272	/	/	shoot apex	/
SRX201769	IBM RIL_M0275	/	/	shoot apex	/
SRX201770	IBM RIL_M0276	/	/	shoot apex	/
SRX201771	IBM RIL_M0278	/	/	shoot apex	/
SRX201772	IBM RIL_M0281	/	/	shoot apex	/
SRX201773	IBM RIL_M0284	/	/	shoot apex	/
SRX201840	IBM RIL_M0287	/	/	shoot apex	/
SRX201841	IBM RIL_M0288	/	/	shoot apex	/
SRX201842	IBM RIL_M0289	/	/	shoot apex	/
SRX201843	IBM RIL_M0296	/	/	shoot apex	/
SRX201844	IBM RIL_M0297	/	/	shoot apex	/
SRX201845	IBM RIL_M0298	/	/	shoot apex	/
SRX201846	IBM RIL_M0303	/	/	shoot apex	/
SRX201847	IBM RIL_M0310	/	/	shoot apex	/
SRX201848	IBM RIL_M0311	/	/	shoot apex	/
SRX201849	IBM RIL_M0315	/	/	shoot apex	/
SRX201850	IBM RIL_M0317	/	/	shoot apex	/
SRX201851	IBM RIL_M0322	/	/	shoot apex	/
SRX201852	IBM RIL_M0323	/	/	shoot apex	/
SRX201853	IBM RIL_M0325	/	/	shoot apex	/
SRX201854	IBM RIL_M0326	/	/	shoot apex	/
SRX201855	IBM RIL_M0329	/	/	shoot apex	/
SRX201856	IBM RIL_M0337	/	/	shoot apex	/
SRX201857	IBM RIL_M0341	/	/	shoot apex	/
SRX201858	IBM RIL_M0344	/	/	shoot apex	/
SRX201859	IBM RIL_M0345	/	/	shoot apex	/
SRX201860	IBM RIL_M0346	/	/	shoot apex	/
SRX201861	IBM RIL_M0349	/	/	shoot apex	/
SRX201862	IBM RIL_M0352	/	/	shoot apex	/
SRX201863	IBM RIL_M0354	/	/	shoot apex	/
SRX201864	IBM RIL_M0355	/	/	shoot apex	/
SRX201865	IBM RIL_M0357	/	/	shoot apex	/
SRX201937	IBM RIL_M0360	/	/	shoot apex	/
SRX201938	IBM RIL_M0364	/	/	shoot apex	/
SRX201939	IBM RIL_M0365	/	/	shoot apex	/
SRX201940	IBM RIL_M0367	/	/	shoot apex	/
SRX201941	IBM RIL_M0368	/	/	shoot apex	/
SRX201942	IBM RIL_M0369	/	/	shoot apex	/
SRX201943	IBM RIL_M0378	/	/	shoot apex	/
SRX201944	IBM RIL_M0379	/	/	shoot apex	/
SRX201945	IBM RIL_M0382	/	/	shoot apex	/
SRX201951	IBM RIL_M0383	/	/	shoot apex	/
SRX201952	IBM RIL_M0384	/	/	shoot apex	/
SRX201953	IBM RIL_M0044	/	/	shoot apex	/
SRX201954	IBM RIL_M0328	/	/	shoot apex	/
SRX201955	IBM RIL_M0165	/	/	shoot apex	/
SRX201956	IBM RIL_M0033	/	/	shoot apex	/
SRX201957	IBM RIL_M0034	/	/	shoot apex	/
SRX201967	B73	/	/	shoot apex	/
SRX201968	Mo17	/	/	shoot apex	/
SRX203282	White Crystal	/	0h-embryonic	leaf	/
SRX203283	White Crystal	/	0h-embryonic	leaf	/
SRX203289	White Crystal	/	6h-embryonic	leaf	/
SRX203290	White Crystal	/	6h-embryonic	leaf	/
SRX203297	White Crystal	/	12h-embryonic	leaf	/
SRX203298	White Crystal	/	12h-embryonic	leaf	/
SRX203299	White Crystal	/	18h-embryonic	leaf	/
SRX203300	White Crystal	/	18h-embryonic	leaf	/
SRX203301	White Crystal	/	24h-embryonic	leaf	/
SRX203302	White Crystal	/	24h-embryonic	leaf	/
SRX204195	/	/	30h-embryonic	leaf	/
SRX204196	/	/	30h-embryonic	leaf	/
SRX204197	/	/	36h-embryonic	leaf	/
SRX204198	/	/	36h-embryonic	leaf	/
SRX204199	/	/	42h-embryonic	leaf	/
SRX204200	/	/	42h-embryonic	leaf	/
SRX204201	/	/	48h-embryonic	leaf	/
SRX204202	/	/	48h-embryonic	leaf	/
SRX204203	/	/	54h-embryonic	leaf	/
SRX204204	/	/	54h-embryonic	leaf	/
SRX204209	/	/	60h-embryonic	leaf	/
SRX204210	/	/	60h-embryonic	leaf	/
SRX204211	/	/	66h-embryonic	leaf	/
SRX204212	/	/	66h-embryonic	leaf	/
SRX204213	/	/	72h-embryonic	leaf	/
SRX204214	/	/	72h-embryonic	leaf	/
SRX333360	Etiolate	/	6h-embryonic	leaf	/
SRX333361	Etiolate	/	6h-embryonic	leaf	/
SRX333362	Etiolate	/	12h-embryonic	leaf	/
SRX333363	Etiolate	/	12h-embryonic	leaf	/
SRX333364	Etiolate	/	18h-embryonic	leaf	/
SRX333365	Etiolate	/	18h-embryonic	leaf	/
SRX333366	Etiolate	/	24h-embryonic	leaf	/
SRX333367	Etiolate	/	24h-embryonic	leaf	/
SRX333368	Etiolate	/	30h-embryonic	leaf	/
SRX333369	Etiolate	/	30h-embryonic	leaf	/
SRX333370	Etiolate	/	36h-embryonic	leaf	/
SRX333371	Etiolate	/	36h-embryonic	leaf	/
SRX333378	Etiolate	/	42h-embryonic	leaf	/
SRX333379	Etiolate	/	42h-embryonic	leaf	/
SRX333380	Etiolate	/	48h-embryonic	leaf	/
SRX333381	Etiolate	/	48h-embryonic	leaf	/
SRX333382	Etiolate	/	54h-embryonic	leaf	/
SRX333383	Etiolate	/	54h-embryonic	leaf	/
SRX333400	Etiolate	/	60h-embryonic	leaf	/
SRX333401	Etiolate	/	60h-embryonic	leaf	/
SRX333402	Etiolate	/	66h-embryonic	leaf	/
SRX333403	Etiolate	/	66h-embryonic	leaf	/
SRX333404	Etiolate	/	72h-embryonic	leaf	/
SRX333405	Etiolate	/	72h-embryonic	leaf	/
SRX203414	SP114	/	21DAP	embryo	/
SRX218264	B73	/	14d-meiosis	seedling	/
SRX218265	B73	/	14d-meiosis	seedling	/
SRX218266	B73	/	14d-seedling-meiosis	anther	/
SRX218267	B73	/	14d-seedling-meiosis	meiocyte	/
SRX218268	B73	/	14d-seedling-meiosis	seedling	/
SRX218269	B73	/	14d-seedling-meiosis	anther	/
SRX218270	B73	/	14d-seedling-meiosis	meiocyte	/
SRX180963	B73	/	/	/	/
SRX180964	B73	/	/	/	/
SRX181056	B73	/	/	/	/
SRX181157	B97	/	/	/	/
SRX181158	CML52	/	/	/	/
SRX181160	CML103	/	/	/	/
SRX181161	CML228	/	/	/	/
SRX181174	CML247	/	/	/	/
SRX181175	CML277	/	/	/	/
SRX181176	CML322	/	/	/	/
SRX181177	CML333	/	/	/	/
SRX181181	Hp301	/	/	/	/
SRX181182	Il14h	/	/	/	/
SRX181183	Ki3	/	/	/	/
SRX181184	Ki11	/	/	/	/
SRX181186	Ki11	/	/	/	/
SRX181188	Ki11	/	/	/	/
SRX181195	M37w	/	/	/	/
SRX181196	M37w	/	/	/	/
SRX181197	M162w	/	/	/	/
SRX181198	Mo17	/	/	/	/
SRX181199	Mo17	/	/	/	/
SRX181200	Mo17	/	/	/	/
SRX181201	Mo18w	/	/	/	/
SRX181202	MS71	/	/	/	/
SRX181203	MS71	/	/	/	/
SRX181204	MS71	/	/	/	/
SRX181205	NC358	/	/	/	/
SRX181210	Oh7b	/	/	/	/
SRX181211	Oh43	/	/	/	/
SRX181212	Oh43	/	/	/	/
SRX181213	Oh43	/	/	/	/
SRX181214	P39	/	/	/	/
SRX181215	Tx303	/	/	/	/
SRX181216	Tzi8	/	/	/	/
SRX181217	W22	/	/	/	/
SRX245841	B97	/	/	/	/
SRX245843	B97	/	/	/	/
SRX245844	CML103	/	/	/	/
SRX245845	CML103	/	/	/	/
SRX245847	CML133	/	/	/	/
SRX245848	CML192	/	/	/	/
SRX245849	CML202	/	/	/	/
SRX246014	CML206	/	/	/	/
SRX246015	CML322	/	/	/	/
SRX246016	CML322	/	/	/	/
SRX246017	CML330	/	/	/	/
SRX246018	CML333	/	/	/	/
SRX246019	CML333	/	/	/	/
SRX246020	CML411	/	/	/	/
SRX246021	CML418	/	/	/	/
SRX246022	CML479	/	/	/	/
SRX246023	CML504	/	/	/	/
SRX246041	CML505	/	/	/	/
SRX246042	CML511	/	/	/	/
SRX246043	CML69	/	/	/	/
SRX246044	CML84	/	/	/	/
SRX246045	CML85	/	/	/	/
SRX246046	CML96	/	/	/	/
SRX246047	CML99	/	/	/	/
SRX246048	Hp301	/	/	/	/
SRX246049	Hp301	/	/	/	/
SRX246050	Ky21	/	/	/	/
SRX246051	M37W	/	/	/	/
SRX246052	MR01	/	/	/	/
SRX246053	MR02	/	/	/	/
SRX246054	MR09	/	/	/	/
SRX246055	MR10	/	/	/	/
SRX246056	MR14	/	/	/	/
SRX246057	MR18	/	/	/	/
SRX246058	MR19	/	/	/	/
SRX246059	MR20	/	/	/	/
SRX246060	MR22	/	/	/	/
SRX246061	MR25	/	/	/	/
SRX246062	Oh7b	/	/	/	/
SRX246063	Oh7b	/	/	/	/
SRX246064	TIL01	/	/	/	/
SRX246065	TIL06	/	/	/	/
SRX246066	TIL07	/	/	/	/
SRX246067	TIL09	/	/	/	/
SRX246068	TIL11	/	/	/	/
SRX246069	TIL14	/	/	/	/
SRX246070	TIL15	/	/	/	/
SRX246071	TIL16	/	/	/	/
SRX246072	TIL17	/	/	/	/
SRX246073	Tx303	/	/	/	/
SRX246074	Tx303	/	/	/	/
SRX246075	W64A	/	/	/	/
SRX220880	/	wt	/	body	EG1 elicitor
SRX220881	/	D32A	/	body	EG1 elicitor
SRX220882	/	/	/	body	control
SRX275917	/	wt	/	stem node	control
SRX275922	/	wt	/	stem node	control
SRX275923	/	la1	/	stem node	la1 mutant
SRX275924	/	la1	/	stem node	la1 mutant
SRX310156	150	/	15DAP	seed	/
SRX310158	177	/	15DAP	seed	/
SRX310607	238	/	15DAP	seed	/
SRX310608	268	/	15DAP	seed	/
SRX310609	647	/	15DAP	seed	/
SRX310614	1462	/	15DAP	seed	/
SRX310615	4019	/	15DAP	seed	/
SRX310616	5213	/	15DAP	seed	/
SRX310620	5237	/	15DAP	seed	/
SRX310621	7327	/	15DAP	seed	/
SRX310625	7381	/	15DAP	seed	/
SRX310626	8902	/	15DAP	seed	/
SRX310627	9642	/	15DAP	seed	/
SRX310628	81162	/	15DAP	seed	/
SRX310629	526018	/	15DAP	seed	/
SRX310639	05W002	/	15DAP	seed	/
SRX310640	05WN230	/	15DAP	seed	/
SRX310643	07KS4	/	15DAP	seed	/
SRX310644	18-599	/	15DAP	seed	/
SRX310645	303WX	/	15DAP	seed	/
SRX310656	4F1	/	15DAP	seed	/
SRX310657	7884-4HT	/	15DAP	seed	/
SRX310658	835A	/	15DAP	seed	/
SRX310660	835B	/	15DAP	seed	/
SRX310661	975-12	/	15DAP	seed	/
SRX310668	B11	/	15DAP	seed	/
SRX310670	B110	/	15DAP	seed	/
SRX310672	B111	/	15DAP	seed	/
SRX310674	B113	/	15DAP	seed	/
SRX310680	B114	/	15DAP	seed	/
SRX310683	B151	/	15DAP	seed	/
SRX310685	B73	/	15DAP	seed	/
SRX310695	B77	/	15DAP	seed	/
SRX310696	BS16	/	15DAP	seed	/
SRX310698	BY4839	/	15DAP	seed	/
SRX310699	BY4944	/	15DAP	seed	/
SRX310700	BY4960	/	15DAP	seed	/
SRX310701	BY804	/	15DAP	seed	/
SRX310707	BY807	/	15DAP	seed	/
SRX310708	BY809	/	15DAP	seed	/
SRX310709	BY813	/	15DAP	seed	/
SRX310712	BY815	/	15DAP	seed	/
SRX310715	BY855	/	15DAP	seed	/
SRX310720	BZN	/	15DAP	seed	/
SRX310721	CA47	/	15DAP	seed	/
SRX310722	CHANG3	/	15DAP	seed	/
SRX310723	CHENG698	/	15DAP	seed	/
SRX310729	CHUAN48-2	/	15DAP	seed	/
SRX310730	CI7	/	15DAP	seed	/
SRX310743	CIMBL1	/	15DAP	seed	/
SRX310744	CIMBL10	/	15DAP	seed	/
SRX310758	CIMBL100	/	15DAP	seed	/
SRX310759	CIMBL101	/	15DAP	seed	/
SRX310760	CIMBL102	/	15DAP	seed	/
SRX310770	CIMBL105	/	15DAP	seed	/
SRX310771	CIMBL106	/	15DAP	seed	/
SRX310772	CIMBL108	/	15DAP	seed	/
SRX310773	CIMBL109	/	15DAP	seed	/
SRX310786	CIMBL11	/	15DAP	seed	/
SRX310790	CIMBL111	/	15DAP	seed	/
SRX310791	CML470	/	15DAP	seed	/
SRX310792	CIMBL113	/	15DAP	seed	/
SRX310793	CML479	/	15DAP	seed	/
SRX310799	CIMBL114	/	15DAP	seed	/
SRX310800	CML480	/	15DAP	seed	/
SRX310801	CML486	/	15DAP	seed	/
SRX310805	CML493	/	15DAP	seed	/
SRX310806	CIMBL115	/	15DAP	seed	/
SRX310807	CML496	/	15DAP	seed	/
SRX310808	CML50	/	15DAP	seed	/
SRX310809	CIMBL116	/	15DAP	seed	/
SRX310813	CIMBL119	/	15DAP	seed	/
SRX310814	CML69	/	15DAP	seed	/
SRX310817	CIMBL12	/	15DAP	seed	/
SRX310818	D863F	/	15DAP	seed	/
SRX310819	CIMBL120	/	15DAP	seed	/
SRX310820	DAN3130	/	15DAP	seed	/
SRX310824	CIMBL121	/	15DAP	seed	/
SRX310825	DAN340	/	15DAP	seed	/
SRX310826	CIMBL122	/	15DAP	seed	/
SRX310827	DAN360	/	15DAP	seed	/
SRX310828	CIMBL123	/	15DAP	seed	/
SRX310829	DAN4245	/	15DAP	seed	/
SRX310835	CIMBL124	/	15DAP	seed	/
SRX310836	DAN599	/	15DAP	seed	/
SRX310837	CIMBL125	/	15DAP	seed	/
SRX310838	CIMBL127	/	15DAP	seed	/
SRX310839	DH3732	/	15DAP	seed	/
SRX310840	CIMBL129	/	15DAP	seed	/
SRX310844	DONG237	/	15DAP	seed	/
SRX310845	CIMBL13	/	15DAP	seed	/
SRX310846	DONG46	/	15DAP	seed	/
SRX310847	CIMBL133	/	15DAP	seed	/
SRX310850	EN25	/	15DAP	seed	/
SRX310851	CIMBL137	/	15DAP	seed	/
SRX310852	CIMBL139	/	15DAP	seed	/
SRX310853	ES40	/	15DAP	seed	/
SRX310854	CIMBL140	/	15DAP	seed	/
SRX310864	FCD0602	/	15DAP	seed	/
SRX310865	CIMBL141	/	15DAP	seed	/
SRX310866	GEMS1	/	15DAP	seed	/
SRX310900	GEMS10	/	15DAP	seed	/
SRX310901	CIMBL142	/	15DAP	seed	/
SRX310902	GEMS11	/	15DAP	seed	/
SRX310903	GEMS13	/	15DAP	seed	/
SRX310908	CIMBL143	/	15DAP	seed	/
SRX310909	GEMS14	/	15DAP	seed	/
SRX310910	GEMS15	/	15DAP	seed	/
SRX310911	GEMS16	/	15DAP	seed	/
SRX310912	GEMS17	/	15DAP	seed	/
SRX310913	CIMBL144	/	15DAP	seed	/
SRX310917	GEMS18	/	15DAP	seed	/
SRX310920	GEMS19	/	15DAP	seed	/
SRX310928	CIMBL145	/	15DAP	seed	/
SRX310929	GEMS2	/	15DAP	seed	/
SRX310930	CIMBL147	/	15DAP	seed	/
SRX310931	GEMS20	/	15DAP	seed	/
SRX310932	CIMBL149	/	15DAP	seed	/
SRX310933	GEMS21	/	15DAP	seed	/
SRX310937	CIMBL15	/	15DAP	seed	/
SRX310938	GEMS23	/	15DAP	seed	/
SRX310939	CIMBL150	/	15DAP	seed	/
SRX310940	GEMS25	/	15DAP	seed	/
SRX310941	GEMS28	/	15DAP	seed	/
SRX310942	CIMBL151	/	15DAP	seed	/
SRX310948	GEMS29	/	15DAP	seed	/
SRX310995	CIMBL152	/	15DAP	seed	/
SRX311008	CIMBL153	/	15DAP	seed	/
SRX311016	CIMBL156	/	15DAP	seed	/
SRX311017	CIMBL157	/	15DAP	seed	/
SRX311018	CIMBL16	/	15DAP	seed	/
SRX311029	CIMBL17	/	15DAP	seed	/
SRX311030	CIMBL18	/	15DAP	seed	/
SRX311034	CIMBL19	/	15DAP	seed	/
SRX311046	CIMBL2	/	15DAP	seed	/
SRX311047	CIMBL21	/	15DAP	seed	/
SRX311051	CIMBL22	/	15DAP	seed	/
SRX311054	CIMBL23	/	15DAP	seed	/
SRX311059	CIMBL25	/	15DAP	seed	/
SRX311063	CIMBL27	/	15DAP	seed	/
SRX311064	CIMBL28	/	15DAP	seed	/
SRX311068	CIMBL29	/	15DAP	seed	/
SRX311069	GEMS3	/	15DAP	seed	/
SRX311072	GEMS30	/	15DAP	seed	/
SRX311073	CIMBL3	/	15DAP	seed	/
SRX311077	CIMBL32	/	15DAP	seed	/
SRX311078	GEMS31	/	15DAP	seed	/
SRX311079	GEMS32	/	15DAP	seed	/
SRX311085	GEMS33	/	15DAP	seed	/
SRX311086	GEMS35	/	15DAP	seed	/
SRX311087	CIMBL38	/	15DAP	seed	/
SRX311088	GEMS36	/	15DAP	seed	/
SRX311089	CIMBL4	/	15DAP	seed	/
SRX311095	GEMS37	/	15DAP	seed	/
SRX311096	GEMS39	/	15DAP	seed	/
SRX311097	GEMS4	/	15DAP	seed	/
SRX311102	GEMS40	/	15DAP	seed	/
SRX311103	CIMBL40	/	15DAP	seed	/
SRX311104	GEMS41	/	15DAP	seed	/
SRX311110	CIMBL42	/	15DAP	seed	/
SRX311111	GEMS42	/	15DAP	seed	/
SRX311114	GEMS44	/	15DAP	seed	/
SRX311115	CIMBL43	/	15DAP	seed	/
SRX311116	GEMS46	/	15DAP	seed	/
SRX311121	GEMS48	/	15DAP	seed	/
SRX311123	GEMS49	/	15DAP	seed	/
SRX311125	GEMS5	/	15DAP	seed	/
SRX311129	GEMS50	/	15DAP	seed	/
SRX311131	CIMBL46	/	15DAP	seed	/
SRX311132	GEMS51	/	15DAP	seed	/
SRX311133	CIMBL47	/	15DAP	seed	/
SRX311135	GEMS54	/	15DAP	seed	/
SRX311136	CIMBL48	/	15DAP	seed	/
SRX311141	CIMBL49	/	15DAP	seed	/
SRX311142	GEMS55	/	15DAP	seed	/
SRX311143	CIMBL5	/	15DAP	seed	/
SRX311144	GEMS56	/	15DAP	seed	/
SRX311145	CIMBL50	/	15DAP	seed	/
SRX311151	CIMBL51	/	15DAP	seed	/
SRX311152	GEMS58	/	15DAP	seed	/
SRX311153	CIMBL52	/	15DAP	seed	/
SRX311154	GEMS59	/	15DAP	seed	/
SRX311155	CIMBL53	/	15DAP	seed	/
SRX311156	GEMS6	/	15DAP	seed	/
SRX311157	CIMBL54	/	15DAP	seed	/
SRX311158	GEMS60	/	15DAP	seed	/
SRX311175	GEMS61	/	15DAP	seed	/
SRX311177	GEMS62	/	15DAP	seed	/
SRX311180	GEMS63	/	15DAP	seed	/
SRX311184	GEMS64	/	15DAP	seed	/
SRX311185	GEMS65	/	15DAP	seed	/
SRX311186	LIAO5114	/	15DAP	seed	/
SRX311191	GEMS66	/	15DAP	seed	/
SRX311192	GEMS9	/	15DAP	seed	/
SRX311193	LIAO5262	/	15DAP	seed	/
SRX311194	GY1007	/	15DAP	seed	/
SRX311195	GY1032	/	15DAP	seed	/
SRX311196	LIAO5263	/	15DAP	seed	/
SRX311201	GY386	/	15DAP	seed	/
SRX311202	CIMBL55	/	15DAP	seed	/
SRX311203	LK11	/	15DAP	seed	/
SRX311204	CIMBL56	/	15DAP	seed	/
SRX311205	GY462	/	15DAP	seed	/
SRX311206	CIMBL58	/	15DAP	seed	/
SRX311207	GY798	/	15DAP	seed	/
SRX311208	LV28	/	15DAP	seed	/
SRX311209	CIMBL59	/	15DAP	seed	/
SRX311210	GY923	/	15DAP	seed	/
SRX311216	LX9801	/	15DAP	seed	/
SRX311217	CIMBL6	/	15DAP	seed	/
SRX311220	HTH-17	/	15DAP	seed	/
SRX311221	CIMBL60	/	15DAP	seed	/
SRX311222	LXN	/	15DAP	seed	/
SRX311223	HUA83-2	/	15DAP	seed	/
SRX311228	CIMBL62	/	15DAP	seed	/
SRX311229	HYS	/	15DAP	seed	/
SRX311230	LY042	/	15DAP	seed	/
SRX311231	CIMBL63	/	15DAP	seed	/
SRX311232	HZS	/	15DAP	seed	/
SRX311233	CIMBL66	/	15DAP	seed	/
SRX311234	M153	/	15DAP	seed	/
SRX311235	CIMBL68	/	15DAP	seed	/
SRX311236	IRF314	/	15DAP	seed	/
SRX311237	CIMBL69	/	15DAP	seed	/
SRX311238	M97	/	15DAP	seed	/
SRX311239	J4112	/	15DAP	seed	/
SRX311243	CIMBL7	/	15DAP	seed	/
SRX311244	JH59	/	15DAP	seed	/
SRX311245	CIMBL70	/	15DAP	seed	/
SRX311246	MO113	/	15DAP	seed	/
SRX311247	JH96C	/	15DAP	seed	/
SRX311251	CIMBL71	/	15DAP	seed	/
SRX311252	MO17	/	15DAP	seed	/
SRX311253	JI63	/	15DAP	seed	/
SRX311254	CIMBL74	/	15DAP	seed	/
SRX311256	CIMBL75	/	15DAP	seed	/
SRX311257	JI842	/	15DAP	seed	/
SRX311258	NAN21-3	/	15DAP	seed	/
SRX311259	CIMBL77	/	15DAP	seed	/
SRX311261	JI846	/	15DAP	seed	/
SRX311262	P178	/	15DAP	seed	/
SRX311263	CIMBL79	/	15DAP	seed	/
SRX311264	JI853	/	15DAP	seed	/
SRX311275	Q1261	/	15DAP	seed	/
SRX311276	CIMBL81	/	15DAP	seed	/
SRX311277	CIMBL82	/	15DAP	seed	/
SRX311278	QI205	/	15DAP	seed	/
SRX311281	CIMBL83	/	15DAP	seed	/
SRX311283	R15	/	15DAP	seed	/
SRX311284	CIMBL84	/	15DAP	seed	/
SRX311285	R15X1141	/	15DAP	seed	/
SRX311286	JIAO51	/	15DAP	seed	/
SRX311287	JY01	/	15DAP	seed	/
SRX311292	RY713	/	15DAP	seed	/
SRX311293	CIMBL86	/	15DAP	seed	/
SRX311294	K10	/	15DAP	seed	/
SRX311295	CIMBL87	/	15DAP	seed	/
SRX311296	RY729	/	15DAP	seed	/
SRX311297	CIMBL88	/	15DAP	seed	/
SRX311298	K12	/	15DAP	seed	/
SRX311299	CIMBL89	/	15DAP	seed	/
SRX311301	S22	/	15DAP	seed	/
SRX311302	K14	/	15DAP	seed	/
SRX311306	CIMBL9	/	15DAP	seed	/
SRX311307	K22	/	15DAP	seed	/
SRX311308	CIMBL90	/	15DAP	seed	/
SRX311309	S37	/	15DAP	seed	/
SRX311311	L3180	/	15DAP	seed	/
SRX311312	CIMBL91	/	15DAP	seed	/
SRX311317	CIMBL92	/	15DAP	seed	/
SRX311318	LG001	/	15DAP	seed	/
SRX311320	CIMBL93	/	15DAP	seed	/
SRX311321	SC55	/	15DAP	seed	/
SRX311322	LIAO138	/	15DAP	seed	/
SRX311324	CIMBL94	/	15DAP	seed	/
SRX311325	SHEN5003	/	15DAP	seed	/
SRX311326	LIAO159	/	15DAP	seed	/
SRX311327	CIMBL95	/	15DAP	seed	/
SRX311332	SI273	/	15DAP	seed	/
SRX311333	CIMBL96	/	15DAP	seed	/
SRX311335	CIMBL98	/	15DAP	seed	/
SRX311336	SI434	/	15DAP	seed	/
SRX311337	CML324	/	15DAP	seed	/
SRX311338	CIMBL99	/	15DAP	seed	/
SRX311339	SI446	/	15DAP	seed	/
SRX311340	CML325	/	15DAP	seed	/
SRX311341	CML114	/	15DAP	seed	/
SRX311351	CML327	/	15DAP	seed	/
SRX311352	SW92E114	/	15DAP	seed	/
SRX311353	CML115	/	15DAP	seed	/
SRX311354	CML338	/	15DAP	seed	/
SRX311355	CML116	/	15DAP	seed	/
SRX311356	SY1032	/	15DAP	seed	/
SRX311357	CML118	/	15DAP	seed	/
SRX311358	CML360	/	15DAP	seed	/
SRX311359	SY1035	/	15DAP	seed	/
SRX311360	CML121	/	15DAP	seed	/
SRX311361	CML361	/	15DAP	seed	/
SRX311362	CML122	/	15DAP	seed	/
SRX311363	SY1039	/	15DAP	seed	/
SRX311364	CML411	/	15DAP	seed	/
SRX311365	CML130	/	15DAP	seed	/
SRX311366	SY1052	/	15DAP	seed	/
SRX311367	CML134	/	15DAP	seed	/
SRX311368	CML415	/	15DAP	seed	/
SRX311371	CML139	/	15DAP	seed	/
SRX311372	CML422	/	15DAP	seed	/
SRX311376	SY1128	/	15DAP	seed	/
SRX311377	CML162	/	15DAP	seed	/
SRX311378	CML423	/	15DAP	seed	/
SRX311379	CML163	/	15DAP	seed	/
SRX311380	SY3073	/	15DAP	seed	/
SRX311381	CML426	/	15DAP	seed	/
SRX311382	CML165	/	15DAP	seed	/
SRX311383	TIAN77	/	15DAP	seed	/
SRX311386	CML431	/	15DAP	seed	/
SRX311387	CML169	/	15DAP	seed	/
SRX311391	TIE7922	/	15DAP	seed	/
SRX311392	CML170	/	15DAP	seed	/
SRX311393	CML432	/	15DAP	seed	/
SRX311394	TY1	/	15DAP	seed	/
SRX311395	CML171	/	15DAP	seed	/
SRX311396	CML433	/	15DAP	seed	/
SRX311397	CML172	/	15DAP	seed	/
SRX311398	CML454	/	15DAP	seed	/
SRX311399	CML189	/	15DAP	seed	/
SRX311405	TY11	/	15DAP	seed	/
SRX311406	CML191	/	15DAP	seed	/
SRX311407	TY2	/	15DAP	seed	/
SRX311408	Z2018F	/	15DAP	seed	/
SRX311409	CML192	/	15DAP	seed	/
SRX311410	CML20	/	15DAP	seed	/
SRX311411	TY3	/	15DAP	seed	/
SRX311412	ZAC546	/	15DAP	seed	/
SRX311413	CML290	/	15DAP	seed	/
SRX311418	TY4	/	15DAP	seed	/
SRX311419	CML298	/	15DAP	seed	/
SRX311420	ZB648	/	15DAP	seed	/
SRX311421	TY5	/	15DAP	seed	/
SRX311422	CML304	/	15DAP	seed	/
SRX311423	ZH68	/	15DAP	seed	/
SRX311424	CML31	/	15DAP	seed	/
SRX311427	TY6	/	15DAP	seed	/
SRX311429	CML32	/	15DAP	seed	/
SRX311430	ZHENG28	/	15DAP	seed	/
SRX311431	U8112	/	15DAP	seed	/
SRX311433	ZHENG29	/	15DAP	seed	/
SRX311434	CML323	/	15DAP	seed	/
SRX311444	W138	/	15DAP	seed	/
SRX311446	WH413	/	15DAP	seed	/
SRX311448	WU109	/	15DAP	seed	/
SRX311450	XI502	/	15DAP	seed	/
SRX311451	ZHENG30	/	15DAP	seed	/
SRX311453	XUN971	/	15DAP	seed	/
SRX311454	ZHENG32	/	15DAP	seed	/
SRX311455	XZ698	/	15DAP	seed	/
SRX311458	ZHENG35	/	15DAP	seed	/
SRX311460	YE478	/	15DAP	seed	/
SRX311461	YE515	/	15DAP	seed	/
SRX311462	ZHENG653	/	15DAP	seed	/
SRX311466	YE52106	/	15DAP	seed	/
SRX311467	ZHI41	/	15DAP	seed	/
SRX311468	YE8001	/	15DAP	seed	/
SRX311469	ZHONG69	/	15DAP	seed	/
SRX311472	YU374	/	15DAP	seed	/
SRX311473	ZONG31	/	15DAP	seed	/
SRX311474	ZZ01	/	15DAP	seed	/
SRX311478	ZZ03	/	15DAP	seed	/
SRX313719	/	/	21d	leaf	non-inoculated control
SRX313720	/	/	21d	leaf	M2(wt)
SRX313721	/	/	21d	leaf	PtrpC GLS1
SRX316708	B73 x Mo17	/	0DAP	kernel	/
SRX316709	Mo17 x B73	/	0DAP	kernel	/
SRX316710	B73 x Mo17	/	3DAP	kernel	/
SRX316711	Mo17 x B73	/	3DAP	kernel	/
SRX316712	B73 x Mo17	/	5DAP	kernel	/
SRX316713	Mo17 x B73	/	5DAP	kernel	/
SRX316714	B73 x Mo17	/	7DAP	endosperm	/
SRX316715	Mo17 x B73	/	7DAP	endosperm	/
SRX316716	B73 x Mo17	/	10DAP	endosperm	/
SRX316717	Mo17 x B73	/	10DAP	endosperm	/
SRX316718	B73 x Mo17	/	15DAP	endosperm	/
SRX316719	Mo17 x B73	/	15DAP	endosperm	/
SRX317563	/	/	/	leaf	control
SRX317564	/	/	/	leaf	control
SRX317565	/	/	/	leaf	1st drought
SRX317566	/	/	/	leaf	1st drought
SRX317567	/	/	/	leaf	3rd drought
SRX317568	/	/	/	leaf	3rd drought
SRX327723	/	/	early	leaf	FP
SRX327724	/	/	early	leaf	FE
SRX327725	/	/	early	leaf	FI
SRX327726	/	/	early	leaf	HP
SRX327727	/	/	early	leaf	HI
SRX327728	/	/	early	leaf	HE
SRX327729	/	/	early	leaf	FP34
SRX327730	/	/	early	leaf	FP5
SRX327731	/	/	early	leaf	HP34
SRX327732	/	/	early	leaf	HP5
SRX339756	B73	/	12DAP	endosperm	/
SRX339757	B73	/	12DAP	endosperm	/
SRX339758	B73	/	12DAP	endosperm	/
SRX339759	B73	/	/	pericarp & aleurone	/
SRX339760	B73	/	/	pericarp & aleurone	/
SRX339761	B73	/	/	pericarp & aleurone	/
SRX339762	B73	/	/	endosperm crown	/
SRX339763	B73	/	/	endosperm crown	/
SRX339764	B73	/	/	endosperm crown	/
SRX339765	B73	/	/	symmetrical division zone	/
SRX339766	B73	/	/	symmetrical division zone	/
SRX339767	B73	/	/	symmetrical division zone	/
SRX339768	B73	/	/	stomatal division zone	/
SRX339769	B73	/	/	stomatal division zone	/
SRX339770	B73	/	/	stomatal division zone	/
SRX339771	B73	/	/	growth zone	/
SRX339772	B73	/	/	growth zone	/
SRX339773	B73	/	/	growth zone	/
SRX339774	B73	/	20DAP	embryo	/
SRX339775	B73	/	20DAP	embryo	/
SRX339776	B73	/	20DAP	embryo	/
SRX339777	B73	/	20DAP	embryo	/
SRX339778	B73	/	/	embryo	/
SRX339779	B73	/	/	embryo	/
SRX339780	B73	/	germinating	kernel	/
SRX339781	B73	/	germinating	kernel	/
SRX339782	B73	/	germinating	kernel	/
SRX339783	B73	/	mature-8	leaf	/
SRX339784	B73	/	mature-8	leaf	/
SRX339785	B73	/	mature-8	leaf	/
SRX339786	B73	/	6-8mm-from-tip	ear primordium	/
SRX339787	B73	/	6-8mm-from-tip	ear primordium	/
SRX339788	B73	/	6-8mm-from-tip	ear primordium	/
SRX339789	B73	/	2-4mm-from-tip	ear primordium	/
SRX339790	B73	/	2-4mm-from-tip	ear primordium	/
SRX339791	B73	/	2-4mm-from-tip	ear primordium	/
SRX339792	B73	/	/	root maturation zone	/
SRX339793	B73	/	/	root elongation zone	/
SRX339794	B73	/	/	root cortex	/
SRX339795	B73	/	/	root maturation zone	/
SRX339796	B73	/	/	root elongation zone	/
SRX339797	B73	/	/	root cortex	/
SRX339798	B73	/	/	root maturation zone	/
SRX339799	B73	/	/	root elongation zone	/
SRX339800	B73	/	/	root cortex	/
SRX339801	B73	/	/	primary root	/
SRX339802	B73	/	/	primary root	/
SRX339803	B73	/	/	primary root	/
SRX339804	B73	/	/	secondary root	/
SRX339805	B73	/	/	secondary root	/
SRX339806	B73	/	/	secondary root	/
SRX339807	B73	/	mature	pollen	/
SRX339808	B73	/	mature	pollen	/
SRX339809	B73	/	mature	pollen	/
SRX339810	B73	/	/	silk	/
SRX339811	B73	/	/	silk	/
SRX339812	B73	/	/	silk	/
SRX339813	B73	/	mature	female spikelet	/
SRX339814	B73	/	mature	female spikelet	/
SRX339815	B73	/	mature	female spikelet	/
SRX339816	B73	/	6æœˆ7æ—¥	internode	/
SRX339817	B73	/	6æœˆ7æ—¥	internode	/
SRX339818	B73	/	6æœˆ7æ—¥	internode	/
SRX339819	B73	/	7æœˆ8æ—¥	internode	/
SRX339820	B73	/	7æœˆ8æ—¥	internode	/
SRX339821	B73	/	7æœˆ8æ—¥	internode	/
SRX339822	B73	/	/	vegetative meristem & surrounding tissue	/
SRX339823	B73	/	/	vegetative meristem & surrounding tissue	/
SRX343577	B73	wt	2w	leaf apex	/
SRX343579	B73	wt	2w	leaf apex	/
SRX343582	B73	<a class=\"tooltipx\">lbl1 mutan...<span class=\"classic\">lbl1 mutant</span></a>	2w	leaf apex	/
SRX343584	B73	<a class=\"tooltipx\">lbl1 mutan...<span class=\"classic\">lbl1 mutant</span></a>	2w	leaf apex	/
SRX347441	B73	/	4d	meristem root	/
SRX347442	B73	/	4d	elongation root	/
SRX347443	B73	/	4d	cortex root	/
SRX347444	B73	/	4d	stele root	/
SRX347445	Mo17	/	4d	meristem root	/
SRX347446	Mo17	/	4d	elongation root	/
SRX347447	Mo17	/	4d	cortex root	/
SRX347448	Mo17	/	4d	stele root	/
SRX347456	B73 x Mo17	/	4d	meristem root	/
SRX347458	B73 x Mo17	/	4d	elongation root	/
SRX347459	B73 x Mo17	/	4d	cortex root	/
SRX347460	B73 x Mo17	/	4d	stele root	/
SRX347461	Mo17 x B73	/	4d	meristem root	/
SRX347462	Mo17 x B73	/	4d	elongation root	/
SRX347463	Mo17 x B73	/	4d	cortex root	/
SRX347464	Mo17 x B73	/	4d	stele root	/
SRX357101	B73	wt	IM/SPM	ear primordia	control
SRX357102	B73	wt	IM/SPM	ear primordia	control
SRX357103	B73	wt	SM	ear primordia	control
SRX357104	B73	wt	SM	ear primordia	control
SRX357105	B73	wt	FM	ear primordia	control
SRX357106	B73	wt	FM	ear primordia	control
SRX357107	B73	wt	1mm-2mm	tassel primordia	control
SRX357108	B73	wt	1mm-2mm	tassel primordia	control
SRX357109	B73	wt	3mm-4mm	tassel primordia	control
SRX357110	B73	wt	3mm-4mm	tassel primordia	control
SRX357111	B73	wt	5mm-7mm	tassel primordia	control
SRX357112	B73	wt	5mm-7mm	tassel primordia	control
SRX357113	B73	<a class=\"tooltipx\">ra1/+;ra2/...<span class=\"classic\">ra1/+;ra2/+;ra3/+</span></a>	1mm	ear primordia	control
SRX357114	B73	<a class=\"tooltipx\">ra1/+;ra2/...<span class=\"classic\">ra1/+;ra2/+;ra3/+</span></a>	1mm	ear primordia	control
SRX357115	B73	ra1/ra1	1mm	ear primordia	ra1 mutant
SRX357116	B73	ra1/ra1	1mm	ear primordia	ra1 mutant
SRX357117	B73	ra2/ra2	1mm	ear primordia	ra2 mutant
SRX357118	B73	ra2/ra2	1mm	ear primordia	ra2 mutant
SRX357119	B73	ra3/ra3	1mm	ear primordia	ra3 mutant
SRX357120	B73	ra3/ra3	1mm	ear primordia	ra3 mutant
SRX357121	B73	<a class=\"tooltipx\">ra1/+;ra2/...<span class=\"classic\">ra1/+;ra2/+;ra3/+</span></a>	2mm	ear primordia	control
SRX357122	B73	<a class=\"tooltipx\">ra1/+;ra2/...<span class=\"classic\">ra1/+;ra2/+;ra3/+</span></a>	2mm	ear primordia	control
SRX357123	B73	<a class=\"tooltipx\">ra1/+;ra2/...<span class=\"classic\">ra1/+;ra2/+;ra3/+</span></a>	2mm	ear primordia	control
SRX357124	B73	ra1/ra1	2mm	ear primordia	ra1 mutant
SRX357125	B73	ra1/ra1	2mm	ear primordia	ra1 mutant
SRX357126	B73	ra1/ra1	2mm	ear primordia	ra1 mutant
SRX357127	B73	ra2/ra2	2mm	ear primordia	ra2 mutant
SRX357128	B73	ra2/ra2	2mm	ear primordia	ra2 mutant
SRX357129	B73	ra2/ra2	2mm	ear primordia	ra2 mutant
SRX357130	B73	ra3/ra3	2mm	ear primordia	ra3 mutant
SRX357131	B73	ra3/ra3	2mm	ear primordia	ra3 mutant
SRX357132	B73	ra3/ra3	2mm	ear primordia	ra3 mutant
SRX367159	B73 x Oh43	/	14DAP	endosperm	/
SRX371844	Oh43 x B73	/	14DAP	endosperm	/
SRX371845	Mo17 x Oh43	/	14DAP	endosperm	/
SRX371846	Oh43 x Mo17	/	14DAP	endosperm	/
SRX371847	B73 x Ki11	/	14DAP	endosperm	/
SRX371848	Ki11 x B73	/	14DAP	endosperm	/
SRX371849	Mo17 x Ki11	/	14DAP	endosperm	/
SRX371850	Ki11 x Mo17	/	14DAP	endosperm	/
SRX371851	Oh43 x B73	/	14DAP	endosperm	/
SRX371852	Mo17 x Oh43	/	14DAP	endosperm	/
SRX371853	Oh43 x Mo17	/	14DAP	endosperm	/
SRX371854	B73 x Ki11	/	14DAP	endosperm	/
SRX371855	Ki11 x B73	/	14DAP	endosperm	/
SRX371856	Mo17 x Ki11	/	14DAP	endosperm	/
SRX371857	Ki11 x Mo17	/	14DAP	endosperm	/
SRX371858	B73 x Oh43	/	14DAP	endosperm	/
SRX368270	Monsanto Elite Hybrid NN6306	wt	R1-stage	ear	non-transformed control
SRX368271	Monsanto Elite Hybrid NN6306	wt	R1-stage	ear	non-transformed control
SRX368272	Monsanto Elite Hybrid NN6306	wt	R1-stage	ear	non-transformed control
SRX368273	Monsanto Elite Hybrid NN6306	wt	V16-stage	ear inflorescence	non-transformed control
SRX368274	Monsanto Elite Hybrid NN6306	wt	V16-stage	ear inflorescence	non-transformed control
SRX368275	Monsanto Elite Hybrid NN6306	wt	V16-stage	ear inflorescence	non-transformed control
SRX368276	Monsanto Elite Hybrid NN6306	<a class=\"tooltipx\">AtHB17delt...<span class=\"classic\">AtHB17delta113</span></a>	R1-stage	ear	event1
SRX368277	Monsanto Elite Hybrid NN6306	<a class=\"tooltipx\">AtHB17delt...<span class=\"classic\">AtHB17delta113</span></a>	R1-stage	ear	event1
SRX368278	Monsanto Elite Hybrid NN6306	<a class=\"tooltipx\">AtHB17delt...<span class=\"classic\">AtHB17delta113</span></a>	R1-stage	ear	event1
SRX368279	Monsanto Elite Hybrid NN6306	<a class=\"tooltipx\">AtHB17delt...<span class=\"classic\">AtHB17delta113</span></a>	V16-stage	ear inflorescence	event1
SRX368280	Monsanto Elite Hybrid NN6306	<a class=\"tooltipx\">AtHB17delt...<span class=\"classic\">AtHB17delta113</span></a>	V16-stage	ear inflorescence	event1
SRX368281	Monsanto Elite Hybrid NN6306	<a class=\"tooltipx\">AtHB17delt...<span class=\"classic\">AtHB17delta113</span></a>	V16-stage	ear inflorescence	event1
SRX368282	Monsanto Elite Hybrid NN6306	<a class=\"tooltipx\">AtHB17delt...<span class=\"classic\">AtHB17delta113</span></a>	R1-stage	ear	event2
SRX368283	Monsanto Elite Hybrid NN6306	<a class=\"tooltipx\">AtHB17delt...<span class=\"classic\">AtHB17delta113</span></a>	R1-stage	ear	event2
SRX368284	Monsanto Elite Hybrid NN6306	<a class=\"tooltipx\">AtHB17delt...<span class=\"classic\">AtHB17delta113</span></a>	R1-stage	ear	event2
SRX368285	Monsanto Elite Hybrid NN6306	<a class=\"tooltipx\">AtHB17delt...<span class=\"classic\">AtHB17delta113</span></a>	V16-stage	ear inflorescence	event2
SRX368286	Monsanto Elite Hybrid NN6306	<a class=\"tooltipx\">AtHB17delt...<span class=\"classic\">AtHB17delta113</span></a>	V16-stage	ear inflorescence	event2
SRX368287	Monsanto Elite Hybrid NN6306	<a class=\"tooltipx\">AtHB17delt...<span class=\"classic\">AtHB17delta113</span></a>	V16-stage	ear inflorescence	event2
SRX372126	/	TTT	/	kernel	/
SRX372149	/	TTT	/	kernel	/
SRX372150	/	TTT	/	kernel	/
SRX372152	/	TTT	/	kernel	/
SRX372155	/	MMM	/	kernel	/
SRX372156	/	MMM	/	kernel	/
SRX372157	/	MMM	/	kernel	/
SRX372158	/	MMM	/	kernel	/
SRX372160	/	MMM	/	kernel	/
SRX372161	/	MMM	/	kernel	/
SRX372162	/	MMT	/	kernel	/
SRX372164	/	MMT	/	kernel	/
SRX372165	/	MMT	/	kernel	/
SRX372166	/	MMT	/	kernel	/
SRX372167	/	MMT	/	kernel	/
SRX372168	/	TTM	/	kernel	/
SRX372169	/	TTM	/	kernel	/
SRX372170	/	TTM	/	kernel	/
SRX372171	/	TTM	/	kernel	/
SRX372172	/	TTM	/	kernel	/
SRX372173	/	TTM	/	kernel	/
SRX378489	B73	/	4-5d	primary root	water deficit (24h-K)
SRX378490	B73	/	4-5d	primary root	water deficit (6h-0.2)
SRX378491	B73	/	4-5d	primary root	water deficit (24h-0.8)
SRX378492	B73	/	4-5d	primary root	water deficit (6h-K)
SRX378493	B73	/	4-5d	primary root	water deficit (24h-0.8)
SRX378494	B73	/	4-5d	primary root	water deficit (6h-0.8)
SRX378495	B73	/	4-5d	primary root	water deficit (6h-K)
SRX378496	B73	/	4-5d	primary root	water deficit (24h-0.2)
SRX378497	B73	/	4-5d	primary root	water deficit (6h-0.8)
SRX378498	B73	/	4-5d	primary root	water deficit (24h-0.2)
SRX378499	B73	/	4-5d	primary root	water deficit (6h-0.2)
SRX378500	B73	/	4-5d	primary root	water deficit (24h-K)
SRX378501	B73	/	4-5d	primary root	water deficit (6h-K)
SRX378502	B73	/	4-5d	primary root	water deficit (24h-0.8)
SRX378503	B73	/	4-5d	primary root	water deficit (24h-0.2)
SRX378504	B73	/	4-5d	primary root	water deficit (6h-0.2)
SRX378505	B73	/	4-5d	primary root	water deficit (24h-0.2)
SRX378506	B73	/	4-5d	primary root	water deficit (6h-K)
SRX378507	B73	/	4-5d	primary root	water deficit (24h-K)
SRX378508	B73	/	4-5d	primary root	water deficit (6h-0.8)
SRX378509	B73	/	4-5d	primary root	water deficit (6h-0.2)
SRX378510	B73	/	4-5d	primary root	water deficit (24h-K)
SRX378511	B73	/	4-5d	primary root	water deficit (6h-0.8)
SRX378512	B73	/	4-5d	primary root	water deficit (24h-0.8)
SRX389606	SRG100	/	/	leaf	low nitrogen
SRX389607	SRG150	/	/	leaf	low nitrogen
SRX389608	SRG200	/	/	leaf	low nitrogen
SRX389699	SRG100	/	/	leaf	high nitrogen
SRX389716	SRG150	/	/	leaf	high nitrogen
SRX389717	SRG200	/	/	leaf	high nitrogen
SRX389718	SRG100	/	/	root	low nitrogen
SRX389719	SRG150	/	/	root	low nitrogen
SRX389720	SRG200	/	/	root	low nitrogen
SRX389721	SRG100	/	/	root	high nitrogen
SRX389723	SRG150	/	/	root	high nitrogen
SRX389725	SRG200	/	/	root	high nitrogen
SRX423285	478	/	14d	shoot	/
SRX423286	478	/	14d	shoot	/
SRX423290	Z58	/	14d	shoot	/
SRX425871	/	/	/	primary root tip	control
SRX425872	/	/	/	primary root tip	salt
SRX425873	/	/	/	crown root tip	control
SRX425874	/	/	/	crown root tip	salt
SRX425875	/	/	/	seminal root tip	control
SRX425876	/	/	/	seminal root tip	salt
SRX469223	B73	/	10DAP	embryo	/
SRX470177	B73	/	12DAP	embryo	/
SRX470178	B73	/	14DAP	embryo	/
SRX470179	B73	/	16DAP	embryo	/
SRX470181	B73	/	18DAP	embryo	/
SRX470182	B73	/	20DAP	embryo	/
SRX470184	B73	/	24DAP	embryo	/
SRX470185	B73	/	26DAP	embryo	/
SRX470186	B73	/	28DAP	embryo	/
SRX470187	B73	/	30DAP	embryo	/
SRX470188	B73	/	32DAP	embryo	/
SRX470189	B73	/	34DAP	embryo	/
SRX470191	B73	/	36DAP	embryo	/
SRX471122	B73	/	6DAP	endosperm	/
SRX471123	B73	/	8DAP	endosperm	/
SRX471124	B73	/	10DAP	endosperm	/
SRX471125	B73	/	12DAP	endosperm	/
SRX471126	B73	/	12DAP	endosperm	/
SRX471127	B73	/	14DAP	endosperm	/
SRX471128	B73	/	14DAP	endosperm	/
SRX471129	B73	/	16DAP	endosperm	/
SRX471130	B73	/	18DAP	endosperm	/
SRX471131	B73	/	18DAP	endosperm	/
SRX471132	B73	/	20DAP	endosperm	/
SRX471133	B73	/	22DAP	endosperm	/
SRX471134	B73	/	24DAP	endosperm	/
SRX471136	B73	/	24DAP	endosperm	/
SRX471137	B73	/	26DAP	endosperm	/
SRX471138	B73	/	28DAP	endosperm	/
SRX471139	B73	/	30DAP	endosperm	/
SRX471140	B73	/	32DAP	endosperm	/
SRX471141	B73	/	34DAP	endosperm	/
SRX471142	B73	/	36DAP	endosperm	/
SRX471143	B73	/	38DAP	endosperm	/
SRX471144	B73	/	0DAP	seed	/
SRX471145	B73	/	2DAP	seed	/
SRX471146	B73	/	3DAP	seed	/
SRX471147	B73	/	4DAP	seed	/
SRX471148	B73	/	4DAP	seed	/
SRX471149	B73	/	8DAP	seed	/
SRX471150	B73	/	10DAP	seed	/
SRX471151	B73	/	12DAP	seed	/
SRX472041	B73	/	16DAP	seed	/
SRX472042	B73	/	16DAP	seed	/
SRX472043	B73	/	18DAP	seed	/
SRX472044	B73	/	18DAP	seed	/
SRX472045	B73	/	20DAP	seed	/
SRX472046	B73	/	20DAP	seed	/
SRX472047	B73	/	22DAP	seed	/
SRX472048	B73	/	24DAP	seed	/
SRX472049	B73	/	24DAP	seed	/
SRX472050	B73	/	28DAP	seed	/
SRX472051	B73	/	30DAP	seed	/
SRX472052	B73	/	32DAP	seed	/
SRX472053	B73	/	34DAP	seed	/
SRX472054	B73	/	36DAP	seed	/
SRX472055	B73	/	38DAP	seed	/
SRX472056	B73	/	6DAP	seed	/
SRX472057	B73	/	26DAP	seed	/
SRX472058	B73	/	26DAP	seed	/
SRX472062	B73	/	22DAP	embryo	/
SRX472063	B73	/	22DAP	embryo	/
SRX472064	B73	/	10DAP	embryo	/
SRX472069	B73	/	38DAP	embryo	/
SRX658599	B73	/	14DAP	seed	/
SRX658636	B73	/	14DAP	seed	/
SRX483427	CO441	/	/	kernel	control 72h
SRX483429	CO441	/	/	kernel	control 72h
SRX483431	CO441	/	/	kernel	control 72h
SRX483432	CO441	/	/	kernel	F. verticillioide 72h
SRX483433	CO441	/	/	kernel	F. verticillioide 72h
SRX483434	CO441	/	/	kernel	F. verticillioide 72h
SRX483436	CO354	/	/	kernel	control 72h
SRX483437	CO354	/	/	kernel	control 72h
SRX483438	CO354	/	/	kernel	control 72h
SRX483439	CO354	/	/	kernel	F. verticillioide 72h
SRX483440	CO354	/	/	kernel	F. verticillioide 72h
SRX483441	CO354	/	/	kernel	F. verticillioide 72h
SRX495341	/	<a class=\"tooltipx\">pro1 mutan...<span class=\"classic\">pro1 mutant</span></a>	14DAG	seedling	pro1 mutant
SRX495342	/	wt	14DAG	seedling	control
SRX502943	A188	/	R1-stage	uppermost ear leaf	control
SRX503007	A188	/	R1-stage	uppermost ear leaf	control
SRX503017	A188	/	R1-stage	)	3æœˆ4æ—¥
SRX503027	A188	/	R1-stage	uppermost ear leaf	3æœˆ4æ—¥
SRX503030	A188	/	R1-stage	uppermost ear leaf	3æœˆ7æ—¥
SRX503032	A188	/	R1-stage	uppermost ear leaf	3æœˆ7æ—¥
SRX503037	A188	/	R1-stage	uppermost ear leaf	5æœˆ13æ—¥
SRX503042	A188	/	R1-stage	uppermost ear leaf	5æœˆ13æ—¥
SRX504012	B73	wt	4-5d-seedling(2cm)	primary root	control
SRX504013	B73	wt	4-5d-seedling(2cm)	primary root	control
SRX504014	B73	wt	4-5d-seedling(2cm)	primary root	control
SRX504015	B73	wt	4-5d-seedling(2cm)	primary root	control
SRX504016	B73	<a class=\"tooltipx\">rum1 mutan...<span class=\"classic\">rum1 mutant</span></a>	4-5d-seedling(2cm)	primary root	rum1 mutant
SRX504017	B73	<a class=\"tooltipx\">rum1 mutan...<span class=\"classic\">rum1 mutant</span></a>	4-5d-seedling(2cm)	primary root	rum1 mutant
SRX504018	B73	<a class=\"tooltipx\">rum1 mutan...<span class=\"classic\">rum1 mutant</span></a>	4-5d-seedling(2cm)	primary root	rum1 mutant
SRX504019	B73	<a class=\"tooltipx\">rum1 mutan...<span class=\"classic\">rum1 mutant</span></a>	4-5d-seedling(2cm)	primary root	rum1 mutant
SRX517427	B37	/	/	seedling	heat
SRX517428	B37	/	/	seedling	heat
SRX517429	B37	/	/	seedling	heat
SRX517430	B37	/	/	seedling	cold
SRX517431	B37	/	/	seedling	cold
SRX517432	B37	/	/	seedling	cold
SRX517433	B37	/	/	seedling	control
SRX517434	B37	/	/	seedling	control
SRX517435	B37	/	/	seedling	control
SRX517436	B37	/	/	seedling	salt
SRX517437	B37	/	/	seedling	UV
SRX517438	B37	/	/	seedling	heat
SRX517439	B73	/	/	seedling	heat
SRX517440	B73	/	/	seedling	heat
SRX517441	B73	/	/	seedling	cold
SRX517442	B73	/	/	seedling	cold
SRX517443	B73	/	/	seedling	cold
SRX517444	B73	/	/	seedling	control
SRX517445	B73	/	/	seedling	control
SRX517446	B73	/	/	seedling	control
SRX517447	B73	/	/	seedling	salt
SRX517448	B73	/	/	seedling	UV
SRX517449	Oh43	/	/	seedling	heat
SRX517450	Oh43	/	/	seedling	cold
SRX517451	Oh43	/	/	seedling	control
SRX517452	Oh43	/	/	seedling	salt
SRX517453	Oh43	/	/	seedling	UV
SRX768758	Oh43	/	/	seedling	heat
SRX768759	Oh43	/	/	seedling	heat
SRX768760	Oh43	/	/	seedling	cold
SRX768761	Oh43	/	/	seedling	cold
SRX768762	Oh43	/	/	seedling	control
SRX768763	Oh43	/	/	seedling	control
SRX527303	Q319	/	/	embryo sac	/
SRX527304	Q319	/	/	embryo sac	/
SRX527305	Q319	/	/	nucellus	/
SRX527306	Q319	/	/	nucellus	/
SRX527307	Q319	/	14-16HAP	embryo sac	/
SRX527308	Q319	/	14-16HAP	embryo sac	/
SRX533653	/	<a class=\"tooltipx\">SX19S10-M0...<span class=\"classic\">SX19S10-M0267</span></a>	5w	leaf	/
SRX533654	/	<a class=\"tooltipx\">SX19S10-M0...<span class=\"classic\">SX19S10-M0513</span></a>	5w	leaf	/
SRX533655	/	<a class=\"tooltipx\">SX19S10-M0...<span class=\"classic\">SX19S10-M0566</span></a>	5w	leaf	/
SRX533656	/	<a class=\"tooltipx\">SX19S10-M0...<span class=\"classic\">SX19S10-M0565</span></a>	5w	leaf	/
SRX533657	/	<a class=\"tooltipx\">SX19S10-M0...<span class=\"classic\">SX19S10-M0206</span></a>	5w	leaf	/
SRX533658	/	<a class=\"tooltipx\">SX19S10-M0...<span class=\"classic\">SX19S10-M0349</span></a>	5w	leaf	/
SRX533659	/	<a class=\"tooltipx\">SX19S10-M0...<span class=\"classic\">SX19S10-M0494</span></a>	5w	leaf	/
SRX533660	/	<a class=\"tooltipx\">SX19S10-M0...<span class=\"classic\">SX19S10-M0101</span></a>	5w	leaf	/
SRX533661	/	<a class=\"tooltipx\">SX19S10-M0...<span class=\"classic\">SX19S10-M0332</span></a>	5w	leaf	/
SRX533662	/	<a class=\"tooltipx\">SX19S10-M0...<span class=\"classic\">SX19S10-M0264</span></a>	5w	leaf	/
SRX533663	/	<a class=\"tooltipx\">SX19S10-M0...<span class=\"classic\">SX19S10-M0491</span></a>	5w	leaf	/
SRX533664	/	<a class=\"tooltipx\">SX19S10-M0...<span class=\"classic\">SX19S10-M0461</span></a>	5w	leaf	/
SRX533665	/	<a class=\"tooltipx\">SX19S10-M0...<span class=\"classic\">SX19S10-M0587</span></a>	5w	leaf	/
SRX533666	/	<a class=\"tooltipx\">SX19S10-M0...<span class=\"classic\">SX19S10-M0559</span></a>	5w	leaf	/
SRX533667	/	Mo17	5w	leaf	/
SRX533668	/	<a class=\"tooltipx\">SX19S10-M0...<span class=\"classic\">SX19S10-M0537</span></a>	5w	leaf	/
SRX533669	/	<a class=\"tooltipx\">SX19S10-M0...<span class=\"classic\">SX19S10-M0463</span></a>	5w	leaf	/
SRX533670	/	B73	5w	leaf	/
SRX533671	/	<a class=\"tooltipx\">SX19S10-M0...<span class=\"classic\">SX19S10-M0512</span></a>	5w	leaf	/
SRX533672	/	<a class=\"tooltipx\">SX19S10-M0...<span class=\"classic\">SX19S10-M0641</span></a>	5w	leaf	/
SRX533673	/	<a class=\"tooltipx\">SX19S10-M0...<span class=\"classic\">SX19S10-M0347</span></a>	5w	leaf	/
SRX533674	/	<a class=\"tooltipx\">SX19S10-M0...<span class=\"classic\">SX19S10-M0404</span></a>	5w	leaf	/
SRX533675	/	<a class=\"tooltipx\">SX19S10-M0...<span class=\"classic\">SX19S10-M0208</span></a>	5w	leaf	/
SRX533676	/	<a class=\"tooltipx\">SX19S10-M0...<span class=\"classic\">SX19S10-M0573</span></a>	5w	leaf	/
SRX533677	/	<a class=\"tooltipx\">SX19S10-M0...<span class=\"classic\">SX19S10-M0561</span></a>	5w	leaf	/
SRX533678	/	<a class=\"tooltipx\">SX19S10-M0...<span class=\"classic\">SX19S10-M0311</span></a>	5w	leaf	/
SRX533679	/	<a class=\"tooltipx\">SX19S10-M0...<span class=\"classic\">SX19S10-M0105</span></a>	5w	leaf	/
SRX533680	/	<a class=\"tooltipx\">SX19S10-M0...<span class=\"classic\">SX19S10-M0092</span></a>	5w	leaf	/
SRX533681	/	<a class=\"tooltipx\">SX19S10-M0...<span class=\"classic\">SX19S10-M0008</span></a>	5w	leaf	/
SRX533682	/	<a class=\"tooltipx\">SX19S10-M0...<span class=\"classic\">SX19S10-M0619</span></a>	5w	leaf	/
SRX533683	/	<a class=\"tooltipx\">SX19S10-M0...<span class=\"classic\">SX19S10-M0156</span></a>	5w	leaf	/
SRX533684	/	<a class=\"tooltipx\">SX19S10-M0...<span class=\"classic\">SX19S10-M0119</span></a>	5w	leaf	/
SRX533685	/	<a class=\"tooltipx\">SX19S10-M0...<span class=\"classic\">SX19S10-M0443</span></a>	5w	leaf	/
SRX533686	/	<a class=\"tooltipx\">SX19S10-M0...<span class=\"classic\">SX19S10-M0517</span></a>	5w	leaf	/
SRX533687	/	<a class=\"tooltipx\">SX19S10-M0...<span class=\"classic\">SX19S10-M0588</span></a>	5w	leaf	/
SRX533688	/	<a class=\"tooltipx\">SX19S10-M0...<span class=\"classic\">SX19S10-M0500</span></a>	5w	leaf	/
SRX533689	/	<a class=\"tooltipx\">SX19S10-M0...<span class=\"classic\">SX19S10-M0146</span></a>	5w	leaf	/
SRX533690	/	<a class=\"tooltipx\">SX19S10-M0...<span class=\"classic\">SX19S10-M0609</span></a>	5w	leaf	/
SRX533691	/	<a class=\"tooltipx\">SX19S10-M0...<span class=\"classic\">SX19S10-M0434</span></a>	5w	leaf	/
SRX533692	/	<a class=\"tooltipx\">SX19S10-M0...<span class=\"classic\">SX19S10-M0568</span></a>	5w	leaf	/
SRX533693	/	<a class=\"tooltipx\">SX19S10-M0...<span class=\"classic\">SX19S10-M0047</span></a>	5w	leaf	/
SRX533694	/	<a class=\"tooltipx\">SX19S10-M0...<span class=\"classic\">SX19S10-M0507</span></a>	5w	leaf	/
SRX533695	/	<a class=\"tooltipx\">SX19S10-M0...<span class=\"classic\">SX19S10-M0210</span></a>	5w	leaf	/
SRX533696	/	Mo17	5w	leaf	/
SRX533697	/	<a class=\"tooltipx\">SX19S10-M0...<span class=\"classic\">SX19S10-M0053</span></a>	5w	leaf	/
SRX533698	/	<a class=\"tooltipx\">SX19S10-M0...<span class=\"classic\">SX19S10-M0623</span></a>	5w	leaf	/
SRX533699	/	<a class=\"tooltipx\">SX19S10-M0...<span class=\"classic\">SX19S10-M0145</span></a>	5w	leaf	/
SRX533700	/	B73	5w	leaf	/
SRX533701	/	<a class=\"tooltipx\">SX19S10-M0...<span class=\"classic\">SX19S10-M0086</span></a>	5w	leaf	/
SRX533702	/	<a class=\"tooltipx\">SX19S10-M0...<span class=\"classic\">SX19S10-M0543</span></a>	5w	leaf	/
SRX533703	/	<a class=\"tooltipx\">SX19S10-M0...<span class=\"classic\">SX19S10-M0487</span></a>	5w	leaf	/
SRX533704	/	<a class=\"tooltipx\">SX19S10-M0...<span class=\"classic\">SX19S10-M0545</span></a>	5w	leaf	/
SRX533705	/	<a class=\"tooltipx\">SX19S10-M0...<span class=\"classic\">SX19S10-M0244</span></a>	5w	leaf	/
SRX533706	/	<a class=\"tooltipx\">SX19S10-M0...<span class=\"classic\">SX19S10-M0450</span></a>	5w	leaf	/
SRX533707	/	<a class=\"tooltipx\">SX19S10-M0...<span class=\"classic\">SX19S10-M0498</span></a>	5w	leaf	/
SRX533708	/	<a class=\"tooltipx\">SX19S10-M0...<span class=\"classic\">SX19S10-M0243</span></a>	5w	leaf	/
SRX533709	/	<a class=\"tooltipx\">SX19S10-M0...<span class=\"classic\">SX19S10-M0449</span></a>	5w	leaf	/
SRX533710	/	<a class=\"tooltipx\">SX19S10-M0...<span class=\"classic\">SX19S10-M0175</span></a>	5w	leaf	/
SRX533711	/	<a class=\"tooltipx\">SX19S10-M0...<span class=\"classic\">SX19S10-M0202</span></a>	5w	leaf	/
SRX533712	/	<a class=\"tooltipx\">SX19S10-M0...<span class=\"classic\">SX19S10-M0112</span></a>	5w	leaf	/
SRX533713	/	<a class=\"tooltipx\">SX19S10-M0...<span class=\"classic\">SX19S10-M0442</span></a>	5w	leaf	/
SRX533714	/	<a class=\"tooltipx\">SX19S10-M0...<span class=\"classic\">SX19S10-M0575</span></a>	5w	leaf	/
SRX533715	/	<a class=\"tooltipx\">SX19S10-M0...<span class=\"classic\">SX19S10-M0218</span></a>	5w	leaf	/
SRX533716	/	<a class=\"tooltipx\">SX19S10-M0...<span class=\"classic\">SX19S10-M0198</span></a>	5w	leaf	/
SRX533717	/	<a class=\"tooltipx\">SX19S10-M0...<span class=\"classic\">SX19S10-M0428</span></a>	5w	leaf	/
SRX533718	/	<a class=\"tooltipx\">SX19S10-M0...<span class=\"classic\">SX19S10-M0116</span></a>	5w	leaf	/
SRX533719	/	<a class=\"tooltipx\">SX19S10-M0...<span class=\"classic\">SX19S10-M0038</span></a>	5w	leaf	/
SRX533720	/	<a class=\"tooltipx\">SX19S10-M0...<span class=\"classic\">SX19S10-M0120</span></a>	5w	leaf	/
SRX533721	/	<a class=\"tooltipx\">SX19S10-M0...<span class=\"classic\">SX19S10-M0602</span></a>	5w	leaf	/
SRX533722	/	<a class=\"tooltipx\">SX19S10-M0...<span class=\"classic\">SX19S10-M0009</span></a>	5w	leaf	/
SRX533723	/	<a class=\"tooltipx\">SX19S10-M0...<span class=\"classic\">SX19S10-M0303</span></a>	5w	leaf	/
SRX533724	/	<a class=\"tooltipx\">SX19S10-M0...<span class=\"classic\">SX19S10-M0639</span></a>	5w	leaf	/
SRX533725	/	<a class=\"tooltipx\">SX19S10-M0...<span class=\"classic\">SX19S10-M0490</span></a>	5w	leaf	/
SRX533726	/	<a class=\"tooltipx\">SX19S10-M0...<span class=\"classic\">SX19S10-M0215</span></a>	5w	leaf	/
SRX533727	/	<a class=\"tooltipx\">SX19S10-M0...<span class=\"classic\">SX19S10-M0316</span></a>	5w	leaf	/
SRX533728	/	Mo17	5w	leaf	/
SRX533729	/	<a class=\"tooltipx\">SX19S10-M0...<span class=\"classic\">SX19S10-M0645</span></a>	5w	leaf	/
SRX533730	/	<a class=\"tooltipx\">SX19S10-M0...<span class=\"classic\">SX19S10-M0034</span></a>	5w	leaf	/
SRX533731	/	<a class=\"tooltipx\">SX19S10-M0...<span class=\"classic\">SX19S10-M0345</span></a>	5w	leaf	/
SRX533732	/	B73	5w	leaf	/
SRX533733	/	<a class=\"tooltipx\">SX19S10-M0...<span class=\"classic\">SX19S10-M0642</span></a>	5w	leaf	/
SRX533734	/	<a class=\"tooltipx\">SX19S10-M0...<span class=\"classic\">SX19S10-M0448</span></a>	5w	leaf	/
SRX533735	/	<a class=\"tooltipx\">SX19S10-M0...<span class=\"classic\">SX19S10-M0525</span></a>	5w	leaf	/
SRX533736	/	<a class=\"tooltipx\">SX19S10-M0...<span class=\"classic\">SX19S10-M0019</span></a>	5w	leaf	/
SRX533737	/	<a class=\"tooltipx\">SX19S10-M0...<span class=\"classic\">SX19S10-M0412</span></a>	5w	leaf	/
SRX533738	/	<a class=\"tooltipx\">SX19S10-M0...<span class=\"classic\">SX19S10-M0078</span></a>	5w	leaf	/
SRX533739	/	<a class=\"tooltipx\">SX19S10-M0...<span class=\"classic\">SX19S10-M0560</span></a>	5w	leaf	/
SRX533740	/	<a class=\"tooltipx\">SX19S10-M0...<span class=\"classic\">SX19S10-M0103</span></a>	5w	leaf	/
SRX533741	/	<a class=\"tooltipx\">SX19S10-M0...<span class=\"classic\">SX19S10-M0212</span></a>	5w	leaf	/
SRX533742	/	<a class=\"tooltipx\">SX19S10-M0...<span class=\"classic\">SX19S10-M0583</span></a>	5w	leaf	/
SRX533743	/	<a class=\"tooltipx\">SX19S10-M0...<span class=\"classic\">SX19S10-M0546</span></a>	5w	leaf	/
SRX533744	/	<a class=\"tooltipx\">SX19S10-M0...<span class=\"classic\">SX19S10-M0289</span></a>	5w	leaf	/
SRX533745	/	<a class=\"tooltipx\">SX19S10-M0...<span class=\"classic\">SX19S10-M0567</span></a>	5w	leaf	/
SRX533746	/	<a class=\"tooltipx\">SX19S10-M0...<span class=\"classic\">SX19S10-M0563</span></a>	5w	leaf	/
SRX539531	/	wt	seedling	root	control
SRX539532	/	wt	seedling	shoot	control
SRX539533	/	<a class=\"tooltipx\">rough endo...<span class=\"classic\">rough endosperm3</span></a>	seedling	root	rgh3 mutant
SRX539534	/	<a class=\"tooltipx\">rough endo...<span class=\"classic\">rough endosperm3</span></a>	seedling	shoot	rgh3 mutant
SRX539535	/	wt	seedling	root	control
SRX539536	/	wt	seedling	shoot	control
SRX539537	/	<a class=\"tooltipx\">rough endo...<span class=\"classic\">rough endosperm3</span></a>	seedling	root	rgh3 mutant
SRX539538	/	<a class=\"tooltipx\">rough endo...<span class=\"classic\">rough endosperm3</span></a>	seedling	shoot	rgh3 mutant
SRX539539	/	wt	seedling	root	control
SRX539540	/	wt	seedling	shoot	control
SRX539541	/	<a class=\"tooltipx\">rough endo...<span class=\"classic\">rough endosperm3</span></a>	seedling	root	rgh3 mutant
SRX539542	/	<a class=\"tooltipx\">rough endo...<span class=\"classic\">rough endosperm3</span></a>	seedling	shoot	rgh3 mutant
SRX599932	B73	/	6DAP	central starchy endosperm	/
SRX599933	B73	/	6DAP	central starchy endosperm	/
SRX599934	B73	/	6DAP	central starchy endosperm	/
SRX599935	B73	/	6DAP	central starchy endosperm	/
SRX652770	B73	/	8/12/16DAP	endosperm	/
SRX660168	B73	<a class=\"tooltipx\">rth6 mutan...<span class=\"classic\">rth6 mutant</span></a>	6d-3cm	root	rth6 mutant
SRX660176	B73	rth6 wt	6d-3cm	root	control
SRX660181	B73	<a class=\"tooltipx\">rth6 mutan...<span class=\"classic\">rth6 mutant</span></a>	6d-3cm	root	rth6 mutant
SRX660188	B73	rth6 wt	6d-3cm	root	control
SRX660201	Mo17 x B73	<a class=\"tooltipx\">rth6 mutan...<span class=\"classic\">rth6 mutant</span></a>	6d-3cm	root	rth6 mutant
SRX660206	Mo17 x B73	rth6 wt	6d-3cm	root	control
SRX660211	B73	/	6d-3cm	root	/
SRX660214	B73	/	6d-3cm	root without hair	/
SRX660218	B73	/	6d-3cm	root with hair	/
SRX694818	B73	wt	15DAP	aleurone	control
[truncated: 19,615 more rows]

## Sheet: Supplementary Data 2
Supplementary Data 2. Summary of rice RNA-Seq samples used in this study.
Sample ID	Cultivar*	Genotype	Development stage	Tissue	Treatment
SRX2069849	IR74	Zn-Inefficient	8d-after-treatment	crown	media without Zn
SRX2069847	IR64	Zn-Inefficient	8d-after-treatment	crown	media without Zn
SRX2069853	IR64	Zn-Inefficient	8d-after-treatment	crown	media with Zn
SRX2069857	Kinandang-Patong	Zn-Inefficient	8d-after-treatment	crown	media with Zn
SRX2069855	IR74	Zn-Inefficient	8d-after-treatment	crown	media with Zn
SRX2069851	Kinandang-Patong	Zn-Inefficient	8d-after-treatment	crown	media without Zn
SRX7426716	/	ZhenShan97	1w-after-planting	root	/
SRX7426718	/	ZhenShan97	mature-floral-induction-phase	leaf	/
SRX7426711	/	ZhenShan97	young-2w-seedling	leaf	/
SRX7426715	/	ZhenShan97	1w-after-planting	root	/
SRX7426714	/	ZhenShan97	1.5â€“4.5cm	panicle	/
SRX7426717	/	ZhenShan97	mature-floral-induction-phase	leaf	/
SRX7426713	/	ZhenShan97	1.5â€“4.5cm	panicle	/
SRX7426712	/	ZhenShan97	young-2w-seedling	leaf	/
SRX6779678	/	ZH11-wt	4-leaf-stage	root	under normal condition
SRX6779680	/	ZH11-wt	4-leaf-stage	root	under normal condition
SRX6779679	/	ZH11-wt	4-leaf-stage	root	under normal condition
SRX8059280	japonica(Zhonghua11)	ZH11	vegetable-stage	tiller bud	control
SRX9973781	Zhonghua11	ZH11	reproductive-stage	panicle	/
SRX9973793	Zhonghua11	ZH11	reproductive-stage	panicle	/
SRX8059279	japonica(Zhonghua11)	ZH11	vegetable-stage	tiller bud	control
SRX9973794	Zhonghua11	ZH11	reproductive-stage	panicle	/
SRX7426752	/	Y134	young-2w-seedling	leaf	/
SRX7426751	/	Y134	young-2w-seedling	leaf	/
SRX7426744	/	Xibaizhan	young-2w-seedling	leaf	/
SRX7426743	/	Xibaizhan	young-2w-seedling	leaf	/
SRX10414093	/	Wuyujing 8	10d-after-flowering	grain	/
SRX10414094	/	Wuyujing 8	10d-after-flowering	grain	/
SRX10414089	/	Wuyujing 8	5d-after-flowering	grain	/
SRX10414095	/	Wuyujing 8	10d-after-flowering	grain	/
SRX10414087	/	Wuyujing 8	5d-after-flowering	grain	/
SRX10414088	/	Wuyujing 8	5d-after-flowering	grain	/
SRX5982339	/	wt-OsTSN	10-14d-after-flowering	seed	/
SRX1613125	307T1	wt-1 copy	seedling	leaf	/
ERX4542334	/	wt Ni	3/4d-after-germination	lamina joint	/
ERX4542335	/	wt Ni	3/4d-after-germination	lamina joint	/
SRX1687071	Nipponbare	wt line 5	adult	flag leaf	/
SRX1687066	Nipponbare	wt line 5	seedling	4th leaf	/
SRX1687077	Nipponbare	wt line 5	seedling	4th leaf	/
SRX1687070	Nipponbare	wt line 5	adult	flag leaf	/
SRX1687069	Nipponbare	wt line 5	adult	flag leaf	/
SRX1687065	Nipponbare	wt line 5	seedling	4th leaf	/
SRX1687087	Nipponbare	wt line 16	seedling	4th leaf	/
SRX1687075	Nipponbare	wt line 16	adult	flag leaf	/
SRX1687085	Nipponbare	wt line 16	seedling	4th leaf	/
SRX1687078	Nipponbare	wt line 16	adult	flag leaf	/
SRX1687076	Nipponbare	wt line 16	adult	flag leaf	/
SRX1687086	Nipponbare	wt line 16	seedling	4th leaf	/
SRX1549396	/	wt 9522	anther-development-stage3(S3)	spikelet	/
SRX1549402	/	wt 9522	anther-development-stage7(S7)	spikelet	/
SRX1549398	/	wt 9522	anther-development-stage5(S5)	spikelet	/
SRX1549401	/	wt 9522	anther-development-stage7(S7)	spikelet	/
SRX1549395	/	wt 9522	anther-development-stage3(S3)	spikelet	/
SRX1549394	/	wt 9522	anther-development-stage3(S3)	spikelet	/
SRX1549397	/	wt 9522	anther-development-stage5(S5)	spikelet	/
SRX1549400	/	wt 9522	anther-development-stage7(S7)	spikelet	/
SRX1549399	/	wt 9522	anther-development-stage5(S5)	spikelet	/
DRX017639	T65	wt	young-leaf-1mm-above	shoot apex	control
DRX017640	T65	wt	young-leaf-1mm-above	shoot apex	DEX 3h
DRX017641	T65	wt	young-leaf-1mm-above	shoot apex	DEX 6h
DRX017642	T65	wt	young-leaf-1mm-above	shoot apex	DEX 24h
DRX017647	T65	wt	young-leaf-1mm-above	shoot apex	control
DRX017648	T65	wt	young-leaf-1mm-above	shoot apex	DEX 3h
DRX017649	T65	wt	young-leaf-1mm-above	shoot apex	DEX 6h
DRX017650	T65	wt	young-leaf-1mm-above	shoot apex	DEX 24h
DRX021280	/	wt	/	leaf	mock
DRX021281	/	wt	/	leaf	mock
DRX021282	/	wt	/	leaf	mock
DRX021283	/	wt	/	leaf	Myc-infected
DRX021284	/	wt	/	leaf	Myc-infected
DRX021285	/	wt	/	leaf	Myc-infected
DRX021286	/	wt	/	leaf	GN7
DRX021287	/	wt	/	leaf	GN7
DRX021288	/	wt	/	leaf	GN7
DRX070123	Nipponbare	wt	late-meiosis-stage	anther	control
DRX070124	Nipponbare	wt	late-meiosis-stage	anther	control
DRX070125	Nipponbare	wt	late-meiosis-stage	anther	control
DRX070126	Nipponbare	wt	early-meiosis-stage	anther	control
DRX070127	Nipponbare	wt	early-meiosis-stage	anther	control
DRX070128	Nipponbare	wt	early-meiosis-stage	anther	control
DRX070129	Nipponbare	wt	premeiosis-stage	anther	control
DRX070130	Nipponbare	wt	premeiosis-stage	anther	control
DRX070131	Nipponbare	wt	premeiosis-stage	anther	control
DRX057388	Nipponbare	wt	15d	root	A. mycorrhizal
DRX057389	Nipponbare	wt	15d	root	A. mycorrhizal
DRX057390	Nipponbare	wt	15d	root	control
DRX057391	Nipponbare	wt	15d	root	control
DRX073106	Nipponbare	wt	/	body	control
DRX082810	Nihonmasari	wt	/	leaf	mock
DRX082811	Nihonmasari	wt	/	leaf	mock
DRX082818	Nihonmasari	wt	/	leaf	JA
DRX082819	Nihonmasari	wt	/	leaf	JA
DRX182084	Nipponbare	wt	stage-8	anther	control
DRX182085	Nipponbare	wt	stage-8	anther	control
DRX182086	Nipponbare	wt	stage-8	anther	control
DRX182090	Nipponbare	wt	stage-9	anther	control
DRX182091	Nipponbare	wt	stage-9	anther	control
DRX182092	Nipponbare	wt	stage-9	anther	control
DRX182096	Nipponbare	wt	stage-10E	anther	control
DRX182097	Nipponbare	wt	stage-10E	anther	control
DRX182098	Nipponbare	wt	stage-10E	anther	control
DRX182102	Nipponbare	wt	stage-10L	anther	control
DRX182103	Nipponbare	wt	stage-10L	anther	control
DRX182104	Nipponbare	wt	stage-10L	anther	control
DRX182108	Nipponbare	wt	stage-11	anther	control
DRX182109	Nipponbare	wt	stage-11	anther	control
DRX182110	Nipponbare	wt	stage-11	anther	control
ERX935619	Nipponbare	wt	mature	leaf	/
ERX935621	Nipponbare	wt	mature	panicle	/
ERX1220691	Dongjing	wt	/	panicle	control
ERX1220893	Japonica	wt	seedling	root	GSE 6h
ERX1220894	Japonica	wt	seedling	root	GSE 3h
ERX1220895	Japonica	wt	seedling	root	GSE 9h
ERX1220896	Japonica	wt	seedling	root	GSE 12h
ERX1220897	Japonica	wt	seedling	root	GSE 24h
ERX1220898	Japonica	wt	seedling	root	karrikin 3h
ERX1220899	Japonica	wt	seedling	root	karrikin 6h
ERX1220900	Japonica	wt	seedling	root	karrikin 9h
ERX1220901	Japonica	wt	seedling	root	karrikin 12h
ERX1220902	Japonica	wt	seedling	root	karrikin 24h
ERX1220903	Japonica	wt	seedling	root	control mock 0h
ERX1220904	Japonica	wt	seedling	root	control mock 3h
ERX1220905	Japonica	wt	seedling	root	control mock 6h
ERX1220906	Japonica	wt	seedling	root	control mock 9h
ERX1220907	Japonica	wt	seedling	root	control mock 12h
ERX1220908	Japonica	wt	seedling	root	control mock 24h
ERX1670212	/	wt	/	body	control
ERX2053194	Kitaake	wt	4w-seedling & 4-leaf-stage	leaf & shoot	control
ERX2053195	Kitaake	wt	4w-seedling & 4-leaf-stage	leaf & shoot	control
ERX2053196	Kitaake	wt	4w-seedling & 4-leaf-stage	leaf & shoot	control
ERX2120647	Thaibonnet	wt	15d	shoot	control
ERX2120648	Thaibonnet	wt	15d	shoot	control
ERX2120649	Thaibonnet	wt	15d	shoot	control
ERX2120650	Thaibonnet	wt	15d	shoot	10C 2h
ERX2120651	Thaibonnet	wt	15d	shoot	10C 2h
ERX2120652	Thaibonnet	wt	15d	shoot	10C 2h
ERX2120653	Thaibonnet	wt	15d	shoot	10C 10h
ERX2120654	Thaibonnet	wt	15d	shoot	10C 10h
ERX2120655	Thaibonnet	wt	15d	shoot	10C 10h
ERX2120656	Volano	wt	15d	shoot	control
ERX2120657	Volano	wt	15d	shoot	control
ERX2120658	Volano	wt	15d	shoot	control
ERX2120659	Volano	wt	15d	shoot	10C 2h
ERX2120660	Volano	wt	15d	shoot	10C 2h
ERX2120661	Volano	wt	15d	shoot	10C 2h
ERX2120662	Volano	wt	15d	shoot	10C 10h
ERX2120663	Volano	wt	15d	shoot	10C 10h
ERX2120664	Volano	wt	15d	shoot	10C 10h
ERX3345263	Nipponbare	wt	10d	leaf	control
ERX3345445	Nipponbare	wt	10d	leaf	control
ERX3345446	Nipponbare	wt	10d	leaf	control
ERX3345447	Nipponbare	wt	10d	leaf	P. kururiensis 7dpi
ERX3345448	Nipponbare	wt	10d	leaf	P. kururiensis 7dpi
ERX3345449	Nipponbare	wt	10d	leaf	P. kururiensis 7dpi
ERX3345450	Nipponbare	wt	10d	leaf	P. phytofirmans 7dpi
ERX3345451	Nipponbare	wt	10d	leaf	P. phytofirmans 7dpi
ERX3345452	Nipponbare	wt	10d	leaf	P. phytofirmans 7dpi
ERX3345453	Nipponbare	wt	10d	leaf	B. vietnamiensis 7dpi
ERX3345454	Nipponbare	wt	10d	leaf	B. vietnamiensis 7dpi
ERX3345455	Nipponbare	wt	10d	leaf	B. vietnamiensis 7dpi
ERX3345456	Nipponbare	wt	10d	root	control
ERX3345457	Nipponbare	wt	10d	root	control
ERX3345458	Nipponbare	wt	10d	root	control
ERX3345459	Nipponbare	wt	10d	root	P. kururiensis 7dpi
ERX3345460	Nipponbare	wt	10d	root	P. kururiensis 7dpi
ERX3345461	Nipponbare	wt	10d	root	P. kururiensis 7dpi
ERX3345462	Nipponbare	wt	10d	root	P. phytofirmans 7dpi
ERX3345463	Nipponbare	wt	10d	root	P. phytofirmans 7dpi
ERX3345464	Nipponbare	wt	10d	root	P. phytofirmans 7dpi
ERX3345465	Nipponbare	wt	10d	root	B. vietnamiensis 7dpi
ERX3345466	Nipponbare	wt	10d	root	B. vietnamiensis 7dpi
ERX3345467	Nipponbare	wt	10d	root	B. vietnamiensis 7dpi
SRX348612	Kitaake	wt	before-fertilization	egg cell	/
SRX348613	Kitaake	wt	before-fertilization	egg cell	/
SRX348614	Kitaake	wt	before-fertilization	egg cell	/
SRX348615	Nipponbare x HEG4 RI	wt	before-fertilization	sperm cell	/
SRX348616	Nipponbare x HEG4 RI	wt	before-fertilization	sperm cell	/
SRX348617	Nipponbare x HEG4 RI	wt	before-fertilization	sperm cell	/
SRX348618	Nipponbare x HEG4 RI	wt	before-fertilization	pollen vegetative cell	/
SRX348619	Nipponbare x HEG4 RI	wt	before-fertilization	pollen vegetative cell	/
SRX348620	Nipponbare x HEG4 RI	wt	before-fertilization	pollen vegetative cell	/
SRX528780	Japonica	wt	/	seedling	ethylene
SRX528781	Japonica	wt	/	seedling	air
SRX691228	Japonica	wt	seedling-stage	root	mock
SRX691229	Japonica	wt	seedling-stage	root	ABA
SRX612564	Nipponbare	wt	/	shoot	/
SRX737138	Nipponbare	wt	/	shoot apical meristem	/
SRX737139	Nipponbare	wt	/	shoot apical meristem	/
SRX844799	Nipponbare	wt	vegetative-stage	leaf	drought
SRX844800	Nipponbare	wt	vegetative-stage	leaf	drought
SRX844801	Nipponbare	wt	vegetative-stage	leaf	control
SRX844802	Nipponbare	wt	vegetative-stage	leaf	control
SRX844809	Nipponbare	wt	vegetative-stage	leaf	drought
SRX844810	Nipponbare	wt	vegetative-stage	leaf	drought
SRX844811	Nipponbare	wt	vegetative-stage	leaf	control
SRX844812	Nipponbare	wt	vegetative-stage	leaf	control
SRX1484754	Nipponbare	wt	2d	coleoptile	shade 1h
SRX1484755	Nipponbare	wt	2d	coleoptile	shade 1h
SRX1484756	Nipponbare	wt	2d	coleoptile	white light 1h
SRX1484757	Nipponbare	wt	2d	coleoptile	white light 1h
SRX1484758	Nipponbare	wt	3d	1st leaf	shade 1h
SRX1484759	Nipponbare	wt	3d	1st leaf	shade 1h
SRX1484760	Nipponbare	wt	3d	1st leaf	white light 1h
SRX1484761	Nipponbare	wt	3d	1st leaf	white light 1h
SRX1742536	Japonica	wt	2m-booting-stage	leaf	/
SRX1742537	Japonica	wt	2m-booting-stage	leaf	/
SRX1751836	Kitaake	wt	/	eukaryote	OPYH
SRX1751837	Kitaake	wt	/	eukaryote	OPYG
SRX1751838	Kitaake	wt	/	eukaryote	OPZP
SRX1751839	Kitaake	wt	/	eukaryote	OPZU
SRX1751840	Kitaake	wt	/	eukaryote	OPZW
SRX1751841	Kitaake	wt	/	eukaryote	OPYN
SRX1751842	Kitaake	wt	/	eukaryote	OPZN
SRX1751843	Kitaake	wt	/	eukaryote	OPZH
SRX1751844	Kitaake	wt	/	eukaryote	OPZS
SRX1751845	Kitaake	wt	/	eukaryote	OPZG
SRX1751846	Kitaake	wt	/	eukaryote	OPZO
SRX1751847	Kitaake	wt	/	eukaryote	OPZT
SRX1751848	Kitaake	wt	/	eukaryote	OPYX
SRX1751849	Kitaake	wt	/	eukaryote	OPYW
SRX1751850	Kitaake	wt	/	eukaryote	OPYZ
SRX1751851	Kitaake	wt	/	eukaryote	OPYP
SRX1751852	Kitaake	wt	/	eukaryote	OPYT
SRX1751853	Kitaake	wt	/	eukaryote	OPYY
SRX1751854	Kitaake	wt	/	eukaryote	OPZC
SRX1751855	Kitaake	wt	/	eukaryote	OPYS
SRX1751856	Kitaake	wt	/	eukaryote	OPZA
SRX1751858	Kitaake	wt	/	eukaryote	OPYO
SRX1751859	Kitaake	wt	/	eukaryote	OPZB
SRX1751860	Kitaake	wt	/	eukaryote	OPYU
SRX1828642	Dongjing	wt	4-leaf-stage	seedling without root	control
SRX1828643	Dongjing	wt	4-leaf-stage	seedling without root	control
SRX1983462	/	wt	3-7mm-7d-seeding	root tip	control
SRX1983463	/	wt	3-7mm-7d-seeding	root tip	control
SRX2598541	Zhonghua 11	wt	5d-seedling	root	control
SRX2598542	Zhonghua 11	wt	5d-seedling	root	control
SRX2598545	Zhonghua 11	wt	3-5mm-5d-seedling	root tip	control
SRX2598546	Zhonghua 11	wt	3-5mm-5d-seedling	root tip	control
SRX2823832	Nipponbare	wt	9d-post-flowering	caryopsis	/
SRX2823833	Nipponbare	wt	9d-post-flowering	caryopsis	/
SRX2823834	Nipponbare	wt	9d-post-flowering	caryopsis	/
SRX5173461	Zhonghua 11	wt	4-leaf-stage	seedling	/
SRX5173462	Zhonghua 11	wt	4-leaf-stage	seedling	/
SRX5173464	Zhonghua 11	wt	4-leaf-stage	seedling	/
SRX5880876	Nipponbare	wt	early-germination-dry	seed	imbibition 0h
SRX5880877	Nipponbare	wt	early-germination-dry	seed	imbibition 0h
SRX5880878	Nipponbare	wt	early-germination-dry	seed	imbibition 0h
SRX5891278	Nipponbare	wt	early-germination-mature	seed	imbibition 0h
SRX5891279	Nipponbare	wt	early-germination-mature	seed	imbibition 0h
SRX5891280	Nipponbare	wt	early-germination-mature	seed	imbibition 0h
SRX5891281	Nipponbare	wt	early-germination-mature	seed	imbibition 8h
SRX5891282	Nipponbare	wt	early-germination-mature	seed	imbibition 8h
SRX7438084	Nipponbare	wt	2d-etiolated-seedling	primary root	air
SRX7438085	Nipponbare	wt	2d-etiolated-seedling	primary root	air
SRX7438096	Nipponbare	wt	2d-etiolated-seedling	primary root	air
SRX7438101	Nipponbare	wt	2d-etiolated-seedling	primary root	ethylene 3h
SRX7438102	Nipponbare	wt	2d-etiolated-seedling	primary root	ethylene 3h
SRX7438103	Nipponbare	wt	2d-etiolated-seedling	primary root	ethylene 3h
SRX7517458	Nipponbare	wt	14d-seedling	lamina joint	Pi sufficient
SRX7517459	Nipponbare	wt	14d-seedling	lamina joint	Pi sufficient
SRX7517468	Nipponbare	wt	14d-seedling	lamina joint	Pi sufficient
SRX7517469	Nipponbare	wt	14d-seedling	lamina joint	Pi starvation
SRX7517470	Nipponbare	wt	14d-seedling	lamina joint	Pi starvation
SRX7517471	Nipponbare	wt	14d-seedling	lamina joint	Pi starvation
SRX7580128	Nipponbare	wt	2d-etiolated-seedling	root	air
SRX7580129	Nipponbare	wt	2d-etiolated-seedling	root	air
SRX7580138	Nipponbare	wt	2d-etiolated-seedling	shoot	air
SRX7580139	Nipponbare	wt	2d-etiolated-seedling	shoot	air
SRX7580140	Nipponbare	wt	2d-etiolated-seedling	root	ethylene 4h
SRX7580141	Nipponbare	wt	2d-etiolated-seedling	shoot	ethylene 4h
SRX7580142	Nipponbare	wt	2d-etiolated-seedling	shoot	ethylene 4h
SRX7580143	Nipponbare	wt	2d-etiolated-seedling	shoot	ethylene 8h
SRX7580144	Nipponbare	wt	2d-etiolated-seedling	shoot	ethylene 8h
SRX7580151	Nipponbare	wt	2d-etiolated-seedling	root	ethylene 4h
SRX7580158	Nipponbare	wt	2d-etiolated-seedling	root	ethylene 8h
SRX7580159	Nipponbare	wt	2d-etiolated-seedling	root	ethylene 8h
SRX7582567	Dongjing	wt	mature	egg	control
SRX7582568	Dongjing	wt	mature	egg	control
SRX7582569	Dongjing	wt	6.5HAP	unicellular zygote	control
SRX7582570	Dongjing	wt	6.5HAP	unicellular zygote	control
SRX7203145	PB1	wt	30d-seedling	leaf	lateDL
SRX8110945	Loto(japonica)	wt	/	leaf	root-inoculated with F. mosseae
SRX5982331	/	wt	10-14d-after-flowering	seed	/
DRX249901	Nipponbare	wt	/	root	/
SRX7265586	Dongjin	wt	seedling	root	/
SRX7944700	Nipponbare	wt	6-leaf-stage	leaf	/
SRX1122021	nipp	wt	2w & 21d	root	plus Pi
SRX1267306	Japonica	wt	14d-after-generation-seeding-stage	shoot	/
SRX7063679	/	wt	2d-after-fertilization	caryopsis	/
SRX4219760	Japonica Group	wt	7d	aerial part	/
SRX4169492	/	wt	seed-following-24hN	germinating embryo	de-hulled sterilised & N2 30C dark 24h
SRX5406939	Nipponbare	wt	seedling-14d	seedling	/
SRX5733527	Nipponbare	wt	1mon	leaf	/
SRX8088852	Nipponbare	wt	4wpi	shoot	RSV
SRX8022406	Japanese rice	wt	21d-seedling	root	200uM Pi
SRX4991458	Tainung67(japonica)	wt	/	leaf	mock
SRX7580622	Zhonghua11	wt	/	leaf	/
SRX8406647	ZH11	wt	42DAG	shoot	intact
SRX5059072	Kitaake	wt	4-leaf-stage	leaf	/
DRX195212	Nipponbare	wt	2DAP	seed without embryo	/
SRX6874248	Tainung67(japonica)	wt	/	leaf	control
SRX3219087	/	wt	5d	shoot	/
DRX155840	T65	wt	3DAP	embryo	/
SRX6874253	Tainung67(japonica)	wt	/	leaf	M.oryzae 48 hpi
ERX2558874	weddy	wt	seed-dormant-stage	caryopsis fruit	30C 8h
SRX4169477	/	wt	seed-following-3hA	germinating embryo	de-hulled sterilised & air 30C dark 3h
SRX4169468	/	wt	dry-seed-0h	embryo	de-hulled & extracted embryo & snap frozen
SRX9339509	IAPAR9	wt	5-leaf-stage	leaf	drought stress
SRX7912004	Nipponbare	wt	30d-seedling-stage	root	Cd
SRX8110941	Loto(japonica)	wt	/	leaf	control
SRX3783195	japonicum	wt	13w	leaf	4C 6d
SRX4169493	/	wt	seed-following-24hN	germinating embryo	de-hulled sterilised & N2 30C dark 24h
SRX7443404	Changyou No. 1	wt	14d	seedling	control
SRX1122025	nipp	wt	2w & 21d	root	minus Pi
SRX8335004	Nipponbare	wt	vagetative-stage	shoot	nitrogen starvation
SRX8088848	Nipponbare	wt	4wpi	shoot	mock
SRX6081332	Kasalath	wt	/	root tip	control
SRX7348129	/	wt	5d-after-germination	crown root tip	/
SRX8334996	Nipponbare	wt	vagetative-stage	shoot	full nutrient supply
SRX2033084	Hwayoung	wt	mature	stigma	/
SRX9121041	Donglanmomi	wt	110d-growth-stage	grain	/
SRX3783202	japonicum	wt	6w	leaf	4C 1d
SRX4169484	/	wt	seed-following-12hA	germinating embryo	de-hulled sterilised & air 30C dark 12h
SRX1899050	/	wt	anthesis	anther	/
SRX3070793	Zhonghua 11	wt	42d-seedling	aboveground part of body	/
SRX9710682	japonica	wt	7d	seedling	/
SRX5824086	ZH17	wt	5mm-early	seedling	cold
SRX8022416	Japanese rice	wt	21d-seedling	shoot	200uM Pi
DRX149937	Norin 8	wt	reproductive	shoot apical meristem	/
SRX1736751	Illmi	wt	5wk	leaf	well-watered control
ERX3552044	Nipponbare	wt	60d-sporophyte-development-stage	leaf sheath	/
SRX6081333	Kasalath	wt	/	root tip	Al
DRX149927	Norin 8	wt	mature	leaf blade	/
SRX5951883	Japanica	wt	/	seedling	/
SRX1001164	/	wt	28d	leaf	20% PEG 4h
SRX4169499	/	wt	seed-following-2dN	coleoptile	de-hulled sterilised & N2 30C dark 2d
DRX195218	Nipponbare	wt	5DAP	endosperm	/
SRX3783203	japonicum	wt	5w	leaf	control
SRX7203125	PB1	wt	30d-seedling	leaf	earlyDL
SRX9339503	IAPAR9	wt	5-leaf-stage	leaf	control
SRX9710683	japonica	wt	7d	seedling	/
SRX3070792	Zhonghua 11	wt	42d-seedling	aboveground part of body	/
SRX315196	dx	wt	/	leaf	low temperature
DRX195214	Nipponbare	wt	3DAP	endosperm	/
SRX6423919	Nipponbare	wt	7d-seedling	acrial part	/
SRX7744916	/	wt	3mon-panicle-initiation-stage1	meristem	stage1
SRX3426390	ZH11	wt	4-leaf-stage	shoot	/
SRX5846194	/	wt	4w-seedling	shoot base	/
SRX7912014	Nipponbare	wt	30d-seedling-stage	root	Cd & Si
SRX8839004	IAPAR9	wt	5-leaf-stage	leaf	control
SRX7119547	/	wt	7d-after-pollination	rice caryopsis	normal cultivation condition
SRX8528208	Dongjin	wt	immature	inflorescence	/
SRX9121045	Donglanmomi	wt	115d-growth-stage	grain	/
SRX5833591	Nipponbare (NIP)	wt	just-after-the-seed-filling-stage	body	/
ERX2558883	weddy	wt	seed-germination-stage	caryopsis fruit	30C 8h
SRX3598063	Dongjin	wt	seedling-stage	shoot	/
ERX2558875	weddy	wt	seed-dormant-stage	caryopsis fruit	30C 8h
SRX8393380	Minghui 86	wt	70d-tillering-stage	leaf	normal growth condition
SRX8528210	Dongjin	wt	immature	inflorescence	/
SRX7348130	/	wt	5d-after-germination	crown root tip	/
SRX8022418	Japanese rice	wt	21d-seedling	shoot	200uM Pi
SRX5824088	/	wt	5mm-early	seeding	cold
SRX3383801	Nipponbare	wt	14d	seedling	/
SRX1122024	nipp	wt	2w & 21d	root	minus Pi
SRX8335005	Nipponbare	wt	vagetative-stage	shoot	nitrogen starvation
DRX019506	Norin 8	wt	/	shoot apical meristem	/
SRX8838998	IAPAR9	wt	5-leaf-stage	leaf	drought
SRX7443405	Changyou No. 1	wt	14d	seedling	heat stress
DRX195210	Nipponbare	wt	0DAE	ovary	/
SRX7912005	Nipponbare	wt	30d-seedling-stage	root	Cd
SRX7544550	KS	wt	6d	root tip	/
SRX7265600	Shiokari	wt	seedling	root	/
SRX8022426	Japanese rice	wt	7d-seedling	shoot	10uM Pi 2w
DRX249904	Nipponbare	wt	/	leaf	/
SRX7132363	Kitaake	wt	seedling	root	control
SRX4608658	ZH11	wt	14d	seedling	10uM Br-cGMP
SRX7443401	Changyou No. 1	wt	14d	seedling	control
ERX2558882	weddy	wt	seed-germination-stage	caryopsis fruit	30C 8h
SRX1899049	/	wt	anthesis	anther	/
SRX3598062	Dongjin	wt	seedling-stage	shoot	/
SRX5294846	Nipponbare	wt	3w-seedling	leaf	wt
SRX6081337	Kasalath	wt	/	root tip	control
SRX7753334	ZH11	wt	14d	root	/
SRX8110944	Loto(japonica)	wt	/	leaf	root-inoculated with F. mosseae
SRX7203144	PB1	wt	30d-seedling	leaf	lateDL
ERX3351718	Dongjin	wt	anthesis-stage	anther	/
SRX7744918	/	wt	3mon-panicle-initiation-stage2	meristem	stage2
SRX9982056	Nipponbare	wt	50d-after-sowing	leaf	long day
SRX5538656	Zhonghua11	wt	4-leaf-stage	seedling	control
ERX2558871	weddy	wt	seed-dormant-stage	caryopsis fruit	10C 8h
DRX149929	Norin 8	wt	vegetative	shoot apical meristem	/
SRX5833595	Nipponbare (NIP)	wt	20d	body	/
SRX2033079	Hwayoung	wt	mature	pistil	/
SRX3530670	Guangluai 4	wt	/	spikelet	/
SRX9982047	Nipponbare	wt	50d-after-sowing	leaf	long day
SRX4647162	/	wt	7DAP	endosperm	/
SRX4169479	/	wt	seed-following-3hA	germinating embryo	de-hulled sterilised & air 30C dark 3h
SRX9593853	Zhinghua 11	wt	7d	body	control
SRX4169472	/	wt	germinating	embryo	aerobic germination 1h
SRX7744920	/	wt	3mon-panicle-initiation-stage4	meristem	stage4
SRX1736754	Illmi	wt	5wk	leaf	drought 3d
DRX249895	Nipponbare	wt	/	root	/
SRX3773935	japonica	wt	8h-early-germination-stage	seed	/
SRX5661692	Tainung-67	wt	late-pollen-mitosis-stage	anther	fertile-panicle
SRX5294840	Nipponbare	wt	3w-seedling	leaf	wt
SRX1001157	/	wt	28d	leaf	20% PEG 4h
SRX4169481	/	wt	seed-following-3hN	germinating embryo	de-hulled sterilised & N2 30C dark 3h
SRX8406643	ZH11	wt	42DAG	shoot	decap
SRX7912015	Nipponbare	wt	30d-seedling-stage	root	As & Si
SRX8839151	/	wt	/	body	/
SRX5846195	/	wt	4w	shoot base	/
SRX7208289	Ranjit	wt	30d-seedling	leaf	early NE R2
DRX195211	Nipponbare	wt	2DAP	seed without embryo	/
ERX3351720	Dongjin	wt	anthesis-stage	anther	/
SRX6423923	Nipponbare	wt	7d-seedling	acrial part	/
SRX4169485	/	wt	germinating	embryo	aerobic germination 12h
SRX6084892	/	wt	21d-seeding	leaf	/
SRX4169473	/	wt	seed-following-1hA	germinating embryo	de-hulled sterilised & air 30C dark 1h
SRX7208322	Ranjit	wt	30d-seedling	leaf	late NE R1
SRX235857	Nipponbare	wt	/	leaf	/
SRX7912011	Nipponbare	wt	30d-seedling-stage	root	As
SRX2033085	Hwayoung	wt	mature	stigma	/
SRX8911245	ZJ22a	wt	4wk	flag leaf	/
SRX7119549	/	wt	7d-after-pollination	rice caryopsis	normal cultivation condition
SRX1001161	/	wt	28d	leaf	20% PEG 4h
SRX5059077	Nipponbare	wt	4-leaf-stage	leaf	/
SRX8406642	ZH11	wt	42DAG	shoot base	decap1
SRX4548377	Dongjin	wt	7d	root	/
SRX7132369	Kitaake	wt	seedling	root	5uM cytokinin analog
SRX4169497	/	wt	seed-following-2dA	coleoptile	de-hulled sterilised & air 30C dark 2d
SRX6631539	Nipponbare	wt	1y-callus-culture-stage	callus	/
SRX9121047	Donglanmomi	wt	115d-growth-stage	grain	/
SRX5833593	Nipponbare (NIP)	wt	2w	body	/
SRX3961660	XiuShui 134 (XS134)	wt	heading-stage	developing uppermost internode	XS134
SRX9169466	Nipponbare	wt	21d-seedling	leaf	/
SRX3598061	Dongjin	wt	seedling-stage	shoot	/
ERX2558881	weddy	wt	seed-germination-stage	caryopsis fruit	10C 192h
SRX8911249	ZJ22a	wt	4wk	flag leaf	/
SRX2680209	Nipponbare	wt	5wk	shoot	full nutrient
SRX7119545	/	wt	7d-after-pollination	rice caryopsis	natural heat stress
SRX3574337	Wuxiangjiang9	wt	reproduction-stage	leaf	/
DRX195219	Nipponbare	wt	5DAP	endosperm	/
SRX4169489	/	wt	seed-following-24hA	germinating embryo	de-hulled sterilised & air 30C dark 24h
SRX7202913	PB1	wt	30d-seedling	leaf	earlyDL
SRX9593855	Zhinghua 11	wt	7d	body	Cd
DRX249907	Nipponbare	wt	/	root	/
ERX2558872	weddy	wt	seed-dormant-stage	caryopsis fruit	10C 8h
SRX8726868	Xinfeng 2	wt	seedling-stage	shoot	/
SRX7854808	Nipponbare	wt	4wk-4-leaf-stage	root	/
SRX7132365	Kitaake	wt	seedling	root	5uM cytokinin analog
SRX3794506	B1195	wt	seedling	root	copper-stress
SRX315195	dx	wt	/	leaf	normal temperature
SRX5273390	Nipponbare	wt	4wk	leaf	/
DRX149930	Norin 8	wt	vegetative	shoot apical meristem	/
SRX4169508	/	wt	seed-following-4dA	coleoptile	de-hulled sterilised & air 30C dark 4d
SRX4647161	/	wt	7DAP	endosperm	/
SRX3794510	B1195	wt	seedling	root	control
SRX4169494	/	wt	seed-following-24hN	germinating embryo	de-hulled sterilised & N2 30C dark 24h
SRX9571717	Nipponbare	wt	reproductive-phase	panicle	/
SRX5175618	ZH11	wt	10-14d-after-flowering	seed	/
SRX3513460	Dongjin	wt	4mm	panicle	/
SRX3598065	Dongjin	wt	seedling-stage	root	/
SRX6874254	Tainung67(japonica)	wt	/	leaf	M.oryzae 48 hpi
ERX2558873	weddy	wt	seed-dormant-stage	caryopsis fruit	30C 8h
SRX3179285	TC65	wt	2mon	leaf	/
SRX9593851	Zhinghua 11	wt	7d	body	Cd
SRX1182115	/	wt	2nd-branch-development-stage	panicle	/
SRX7208285	Ranjit	wt	30d-seedling	leaf	nematode inoculated 18dpi
SRX6803765	Nipponbare	wt	/	shoot	/
SRX3461191	/	wt	mature	panicle	/
SRX7912012	Nipponbare	wt	30d-seedling-stage	root	Cd & Si
SRX3773932	japonica	wt	8h-early-germination-stage	seed	/
SRX999925	/	wt	28d	leaf	control
SRX3783197	japonicum	wt	11w	leaf	control
SRX9121036	Donglanmomi	wt	120d-growth-stage	grain	/
SRX315193	cl	wt	/	leaf	normal temperature
DRX149931	Norin 8	wt	vegetative	shoot apical meristem	/
SRX8839153	/	wt	/	body	/
SRX4169483	/	wt	seed-following-12hA	germinating embryo	de-hulled sterilised & air 30C dark 12h
SRX4169475	/	wt	seed-following-1hN	germinating embryo	de-hulled sterilised & N2 30C dark 1h
SRX7517116	/	wt	heading-stage	top 2nd leaf	/
SRX8050927	ZH11	wt	1mon	leaf	/
SRX2033083	Hwayoung	wt	mature	ovary	/
SRX8406645	ZH11	wt	42DAG	shoot	intact
SRX7912013	Nipponbare	wt	30d-seedling-stage	root	Cd & Si
SRX4961156	Nipponbare	wt	8DAG	seedling	heat stress
SRX9982044	Nipponbare	wt	50d-after-sowing	leaf	short day
SRX3773933	japonica	wt	8h-early-germination-stage	seed	/
SRX4169471	/	wt	seed-following-1hA	germinating embryo	de-hulled sterilised & air 30C dark 1h
SRX5733525	Nipponbare	wt	1mon	leaf	/
SRX9339504	IAPAR9	wt	5-leaf-stage	leaf	control
SRX3461187	/	wt	4w	seed	/
ERX2558879	weddy	wt	seed-germination-stage	caryopsis fruit	10C 192h
SRX8839152	/	wt	/	body	/
SRX7912009	Nipponbare	wt	30d-seedling-stage	root	As
SRX5271016	Nipponbare	wt	4-leaf-stage	leaf	/
SRX4169482	/	wt	seed-following-3hN	germinating embryo	de-hulled sterilised & N2 30C dark 3h
SRX6084895	/	wt	21d-seeding	leaf	/
SRX5661691	Tainung-67	wt	young-microspore-stage	anther	fertile-panicle
SRX7431778	/	wt	/	seedling	biotic & abiotics stress
ERX3552043	Nipponbare	wt	60d-sporophyte-development-stage	leaf sheath	/
SRX2033082	Hwayoung	wt	mature	ovary	/
SRX5951884	Japanica	wt	seedling	green tissue	/
SRX7203147	PB1	wt	30d-seedling	leaf	lateDL
SRX2720586	ZH11	wt	flowering	tricellular pollen	/
SRX5982333	/	wt	10-14d-after-flowering	seed	/
SRX4169495	/	wt	seed-following-2dA	coleoptile	de-hulled sterilised & air 30C dark 2d
SRX4548375	Dongjin	wt	7d	root	/
SRX9260987	/	wt	4wk	leaf	/
SRX3513468	Dongjin	wt	2mm	panicle	/
SRX1122023	nipp	wt	2w & 21d	root	minus Pi
SRX2680207	Nipponbare	wt	5wk	shoot	Phosphate starvation 24h
SRX7208446	Ranjit	wt	30d-seedling	leaf	late NE R2
SRX3574339	Wuxiangjiang9	wt	reproduction-stage	leaf	/
SRX8068508	Japanica	wt	seedling	leaf	/
SRX8110942	Loto(japonica)	wt	/	leaf	control
SRX7132359	Kitaake	wt	seedling	root	control
DRX149932	Norin 8	wt	vegetative	shoot apical meristem	/
SRX4169487	/	wt	seed-following12hN	germinating embryo	de-hulled sterilised & N2 30C dark 12h
ERX2558884	weddy	wt	seed-germination-stage	caryopsis fruit	30C 8h
SRX4169500	/	wt	seed-following-2dN	coleoptile	de-hulled sterilised & N2 30C dark 2d
SRX5982332	/	wt	10-14d-after-flowering	seed	/
SRX7119544	/	wt	7d-after-pollination	rice caryopsis	natural heat stress
SRX7854800	Nipponbare	wt	4wk-4-leaf-stage	shoot	/
SRX8839007	IAPAR9	wt	5-leaf-stage	leaf	control
SRX4394166	/	wt	10-14d-after-flowering	seed	/
SRX1219901	Hwayoung	wt	mature	leaf	control
SRX1122022	nipp	wt	2w & 21d	root	plus Pi
SRX8110943	Loto(japonica)	wt	/	leaf	control
SRX3598059	Dongjin	wt	seedling-stage	root	/
SRX4169491	/	wt	seed-following-24hA	germinating embryo	de-hulled sterilised & air 30C dark 24h
SRX7753333	ZH11	wt	14d	root	/
SRX8088851	Nipponbare	wt	4wpi	shoot	RSV
SRX7203143	PB1	wt	30d-seedling	leaf	lateDL
SRX5059071	Kitaake	wt	4-leaf-stage	leaf	/
SRX9339511	IAPAR9	wt	5-leaf-stage	leaf	drought stress
SRX9571719	Nipponbare	wt	reproductive-phase	panicle	/
SRX7132364	Kitaake	wt	seedling	root	100nM cytokinin analog
SRX7580621	Zhonghua11	wt	/	leaf	/
SRX9339505	IAPAR9	wt	5-leaf-stage	leaf	control
SRX7354661	/	wt	72HAF	seed	/
SRX5869575	IR-64	wt	25d	seedling	double distilled water
SRX1763598	Zhonghua 11 (ZH11)	wt	4-leaf-stage	body	normal(no stress)
SRX8413190	Dongjin	wt	4wk	leaf	/
SRX5783636	PB1	wt	2.5mon	seedling	/
SRX8406644	ZH11	wt	42DAG	shoot	decap
SRX3794508	B1139	wt	seedling	root	control
SRX7201941	PB1	wt	30d-seedling	leaf	earlyDL
DRX149928	Norin 8	wt	mature	leaf blade	/
SRX6084894	/	wt	21d-seeding	leaf	/
SRX4169506	/	wt	seed-following-3dN	coleoptile	de-hulled sterilised & N2 30C dark 3d
DRX195217	Nipponbare	wt	5DAP	endosperm	/
SRX1736753	Illmi	wt	5wk	leaf	drought 2d
SRX8911236	ZJ22c	wt	4wk	top 3rd leaf	/
SRX3783199	japonicum	wt	9w	leaf	4C 1d
SRX7854810	Nipponbare	wt	4wk-4-leaf-stage	root	/
SRX7912007	Nipponbare	wt	30d-seedling-stage	root	As & Si
SRX7944699	Nipponbare	wt	6-leaf-stage	leaf	/
SRX6081331	Kasalath	wt	/	root tip	Al
SRX3783201	japonicum	wt	7w	leaf	4C 6d
SRX5175616	ZH11	wt	10-14d-after-flowering	seed	/
SRX7443407	Changyou No. 1	wt	14d	seedling	heat stress
SRX2253026	xiushui63	wt	8d	root	/
DRX149938	Norin 8	wt	reproductive	shoot apical meristem	/
SRX4169510	/	wt	seed-following-4dN	coleoptile	de-hulled sterilised & N2 30C dark 4d
SRX6803764	Nipponbare	wt	/	shoot	/
SRX8100249	japonica(Dongjin)	wt	/	seed	/
DRX149934	Norin 8	wt	reproductive	shoot apical meristem	/
SRX3070787	Zhonghua 11	wt	42d-seedling	aboveground part of body	virus free insect 4wpi
SRX4169474	/	wt	seed-following-1hN	germinating embryo	de-hulled sterilised & N2 30C dark 1h
SRX3461189	/	wt	young	panicle	/
ERX2558877	weddy	wt	seed-dormant-stage	caryopsis fruit	30C 192h
ERX2558868	weddy	wt	seed-dormant-stage	caryopsis fruit	10C 192h
SRX1736752	Illmi	wt	5wk	leaf	drought 1d
SRX8911233	ZJ22b	wt	4wk	top 2nd leaf	/
SRX3794507	B1195	wt	seedling	root	copper-stress
SRX4169503	/	wt	seed-following-3dA	coleoptile	de-hulled sterilised & air 30C dark 3d
SRX6631543	Nipponbare	wt	3y-callus-culture-stage	callus	/
SRX4098923	Oryza sativa	wt	21d	root	/
ERX4651394	Dongjin	wt	adult	anther	/
SRX315194	cl	wt	/	leaf	low temperature
SRX8380634	Koshihikari	wt	young	panicle	/
SRX7203118	PB1	wt	30d-seedling	leaf	earlyDL
DRX195216	Nipponbare	wt	3DAP	endosperm	/
SRX3574336	Wuxiangjiang9	wt	reproduction-stage	leaf	/
SRX9121046	Donglanmomi	wt	115d-growth-stage	grain	/
SRX4137893	/	wt	5w	seed	/
SRX7744915	/	wt	3mon-panicle-initiation-stage1	meristem	stage1
SRX8911232	ZJ22b	wt	4wk	top 2nd leaf	/
SRX6631542	Nipponbare	wt	3y-callus-culture-stage	callus	/
SRX4169502	/	wt	seed-following-3dA	coleoptile	de-hulled sterilised & air 30C dark 3d
SRX3070788	Zhonghua 11	wt	42d-seedling	aboveground part of body	virus free insect 4wpi
SRX474403	/	wt	elongation-stage	2nd internode	/
SRX7944701	Nipponbare	wt	6-leaf-stage	leaf	/
ERX2558878	weddy	wt	seed-dormant-stage	caryopsis fruit	30C 192h
SRX1122020	nipp	wt	2w & 21d	root	plus Pi
ERX2558867	weddy	wt	seed-dormant-stage	caryopsis fruit	10C 192h
SRX4219761	Japonica Group	wt	7d	aerial part	/
DRX155838	T65	wt	3DAP	embryo	/
SRX7912008	Nipponbare	wt	30d-seedling-stage	root	Cd
SRX4608651	ZH11	wt	14d	seedling	control
SRX8022415	Japanese rice	wt	7d-seedling	root	10uM Pi 2w
SRX2680208	Nipponbare	wt	5wk	shoot	full nutrient
SRX8911248	ZJ22a	wt	4wk	flag leaf	/
SRX8068507	Japanica	wt	seedling	leaf	/
SRX7063680	/	wt	2d-after-fertilization	caryopsis	/
SRX7208335	Ranjit	wt	30d-seedling	leaf	late NE R1
SRX6631538	Nipponbare	wt	1y-callus-culture-stage	callus	/
SRX3961651	XiuShui 134 (XS134)	wt	20d	seedling shoot	XS134
SRX4169513	/	wt	seed-following-3dN1dA	coleoptile	de-hulled sterilised & N2 30C dark 3d to 1d
SRX7208290	Ranjit	wt	30d-seedling	leaf	early NE R2
SRX4169488	/	wt	seed-following12hN	germinating embryo	de-hulled sterilised & N2 30C dark 12h
SRX7854809	Nipponbare	wt	4wk-4-leaf-stage	root	/
SRX8393368	Minghui 86	wt	30d-nursey-stage	leaf	P.oryzae 48hpi
SRX8726869	Xinfeng 2	wt	seedling-stage	shoot	/
SRX4169509	/	wt	seed-following-4dA	coleoptile	de-hulled sterilised & air 30C dark 4d
SRX3426391	ZH11	wt	4-leaf-stage	shoot	/
SRX9121037	Donglanmomi	wt	120d-growth-stage	grain	/
SRX3783196	japonicum	wt	12w	leaf	4C 1d
SRX5271017	Nipponbare	wt	4-leaf-stage	leaf	/
SRX4169512	/	wt	seed-following-4dN	coleoptile	de-hulled sterilised & N2 30C dark 4d
SRX1613124	308D	wt	seedling	leaf	/
SRX6046240	Japanica	wt	seedling	leaf	/
SRX4991463	Tainung67(japonica)	wt	/	leaf	infected with M.oryzae
SRX189768	Dongjin	wt	7DAG seedlings	seedling	/
SRX7265585	Dongjin	wt	seedling	root	/
SRX1899051	/	wt	anthesis	anther	/
SRX8110946	Loto(japonica)	wt	/	leaf	root-inoculated with F. mosseae
SRX7132374	Kitaake	wt	seedling	root	100nM cytokinin analog
SRX8022405	Japanese rice	wt	21d-seedling	root	200uM Pi
SRX317255	Zhonghua11	wt	booting	panicle	/
SRX9982054	Nipponbare	wt	50d-after-sowing	leaf	short day
SRX5538654	Zhonghua11	wt	4-leaf-stage	seedling	control
SRX4961157	Nipponbare	wt	8DAG	seedling	heat stress
SRX8839008	IAPAR9	wt	5-leaf-stage	leaf	control
SRX3461186	/	wt	4w	seed	/
SRX9716864	Kitaake	wt	15DPA	seed	/
SRX8155343	NIL-GAF1	wt	15DAF-filling-stage	seed	/
SRX8335000	Nipponbare	wt	vagetative-stage	shoot	full nutrient supply
SRX3794513	B1139	wt	seedling	root	copper-stress
SRX2680206	Nipponbare	wt	5wk	shoot	Phosphate starvation 24h
SRX7517113	/	wt	heading-stage	top 2nd leaf	/
SRX7443400	Changyou No. 1	wt	14d	seedling	control
SRX4169486	/	wt	seed-following12hN	germinating embryo	de-hulled sterilised & N2 30C dark 12h
SRX8050928	ZH11	wt	1mon	leaf	/
SRX1763599	Zhonghua 11 (ZH11)	wt	4-leaf-stage	body	drought stress
SRX8393366	Minghui 86	wt	30d-nursey-stage	leaf	control 48h
SRX8022414	Japanese rice	wt	7d-seedling	root	10uM Pi 2w
SRX5406941	Nipponbare	wt	seedling-14d	seedling	/
SRX3794509	B1139	wt	seedling	root	control
SRX3530671	Guangluai 4	wt	/	spikelet	/
ERX2558870	weddy	wt	seed-dormant-stage	caryopsis fruit	10C 8h
SRX2720587	ZH11	wt	flowering	tricellular pollen	/
SRX3783198	japonicum	wt	10w	leaf	4C 6d
SRX5273392	Nipponbare	wt	4wk	leaf	/
SRX9260986	/	wt	4wk	leaf	/
SRX8917092	Nipponbare	wt	40d	body	/
SRX3794512	B1195	wt	seedling	root	control
ERX4629881	Kasalath	wt	/	seed	/
SRX8336611	nipponbare	wt	/	male anther	glume
DRX149933	Norin 8	wt	vegetative	shoot apical meristem	/
SRX9121032	Donglanmomi	wt	110d-growth	grain	/
SRX3383800	Nipponbare	wt	14d	seedling	/
SRX8100248	japonica(Dongjin)	wt	/	seed	/
ERX2558869	weddy	wt	seed-dormant-stage	caryopsis fruit	10C 192h
SRX3461188	Argonaute 18	wt	/	young panicle	/
SRX7544551	KS	wt	6d	root tip	/
SRX5846196	/	wt	4w	shoot base	/
SRX8917093	Nipponbare	wt	40d	body	/
SRX7265601	Shiokari	wt	seedling	root	/
SRX1001145	/	wt	28d	leaf	control
SRX4961153	Nipponbare	wt	8DAG	seedling	control
DRX195209	Nipponbare	wt	0DAE	ovary	/
SRX3098663	/	wt	young	panicle	/
SRX7132375	Kitaake	wt	seedling	root	5uM cytokinin analog
SRX8726867	Xinfeng 2	wt	seedling-stage	shoot	/
SRX3230081	Zhonghua11	wt	/	panicle	/
SRX8839000	IAPAR9	wt	5-leaf-stage	leaf	drought
SRX7912010	Nipponbare	wt	30d-seedling-stage	root	As
SRX3426394	ZH11	wt	4-leaf-stage	shoot	/
SRX8911237	ZJ22c	wt	4wk	top 3rd leaf	/
SRX3513469	Dongjin	wt	2mm	panicle	/
SRX4169507	/	wt	seed-following-4dA	coleoptile	de-hulled sterilised & air 30C dark 4d
SRX9716865	Kitaake	wt	10DPA	seed	/
SRX5538655	Zhonghua11	wt	4-leaf-stage	seedling	control
SRX6804834	/	wt	heading-stage	top 2nd leaf	/
SRX9982055	Nipponbare	wt	50d-after-sowing	leaf	short day
SRX8022404	Japanese rice	wt	21d-seedling	root	200uM Pi
DRX149925	Norin 8	wt	mature	leaf blade	/
SRX9716861	Kitaake	wt	20DPA	seed	/
SRX3098662	/	wt	young	panicle	/
SRX7265599	Shiokari	wt	seedling	root	/
DRX149935	Norin 8	wt	reproductive	shoot apical meristem	/
SRX7744921	/	wt	3mon-panicle-initiation-stage7	meristem	stage7
SRX5538651	Zhonghua11	wt	4-leaf-stage	seedling	drought stress
ERX2558876	weddy	wt	seed-dormant-stage	caryopsis fruit	30C 192h
SRX3070786	Zhonghua 11	wt	42d-seedling	aboveground part of body	virus free insect 4wpi
SRX5294841	Nipponbare	wt	3w-seedling	leaf	wt
SRX7912006	Nipponbare	wt	30d-seedling-stage	root	As & Si
SRX4169480	/	wt	seed-following-3hN	germinating embryo	de-hulled sterilised & N2 30C dark 3h
SRX8022425	Japanese rice	wt	7d-seedling	shoot	10uM Pi 2w
DRX019508	Norin 8	wt	/	shoot apical meristem	/
ERX3351721	Dongjin	wt	anthesis-stage	pollen	/
SRX7208450	Ranjit	wt	30d-seedling	leaf	late NE R2
SRX9571718	Nipponbare	wt	reproductive-phase	panicle	/
SRX7443406	Changyou No. 1	wt	14d	seedling	heat stress
SRX5175617	ZH11	wt	10-14d-after-flowering	seed	/
SRX8335006	Nipponbare	wt	vagetative-stage	shoot	nitrogen starvation
SRX3794511	B1195	wt	seedling	root	copper stress(control)
SRX4137894	/	wt	5w	seed	/
SRX1001143	/	wt	28d	leaf	control
SRX4961155	Nipponbare	wt	8DAG	seedling	heat stress
ERX4629882	Kasalath	wt	/	seed	/
SRX7265595	Dongjin	wt	seedling	root	/
SRX3961665	XiuShui 134 (XS134)	wt	20d	seedling shoot	D371
SRX3175863	kasalath	wt	20d-seedling	leaf	/
SRX3513461	Dongjin	wt	4mm	panicle	/
SRX8380633	Koshihikari	wt	young	panicle	/
SRX9121031	Donglanmomi	wt	110d-growth-stage	grain	/
SRX7854804	Nipponbare	wt	4wk-4-leaf-stage	shoot	/
SRX8911234	ZJ22b	wt	4wk	top 2nd leaf	/
SRX4098924	Oryza sativa	wt	21d	root	/
ERX4651393	Dongjin	wt	adult	anther	/
SRX1267307	Japonica	wt	14d-after-generation-seeding-stage	shoot	/
SRX4169504	/	wt	seed-following-3dN	coleoptile	de-hulled sterilised & N2 30C dark 3d
SRX3961661	XiuShui 134 (XS134)	wt	heading-stage	developing uppermost internode	XS134
SRX3598060	Dongjin	wt	seedling-stage	root	/
ERX2558880	weddy	wt	seed-germination-stage	caryopsis fruit	10C 192h
SRX5059078	Nipponbare	wt	4-leaf-stage	leaf	/
SRX9121035	Donglanmomi	wt	120d-growth-stage	grain	/
DRX195213	Nipponbare	wt	2DAP	seed without embryo	/
ERX4629883	Kasalath	wt	/	seed	/
SRX4169498	/	wt	seed-following-2dN	coleoptile	de-hulled sterilised & N2 30C dark 2d
SRX235856	Nipponbare	wt	/	leaf	/
SRX3175862	kasalath	wt	20d-seedling	leaf	/
SRX5406942	Nipponbare	wt	seedling-14d	seedling	/
SRX8380632	Koshihikari	wt	young	panicle	/
SRX3794515	B1139	wt	seedling	root	control
SRX7517115	/	wt	heading-stage	top 2nd leaf	/
SRX8155345	NIL-GAF1	wt	15DAF-filling-stage	seed	/
SRX3219086	/	wt	5d	shoot	/
SRX8528209	Dongjin	wt	immature	inflorescence	/
SRX5273391	Nipponbare	wt	4wk	leaf	/
SRX7440947	Nipponbare	wt	rice-seedling-stage	seedling	control
SRX8917091	Nipponbare	wt	40d	body	/
SRX4169476	/	wt	seed-following-1hN	germinating embryo	de-hulled sterilised & N2 30C dark 1h
SRX4647160	/	wt	7DAP	endosperm	/
ERX4651392	Dongjin	wt	adult	anther	/
SRX8022417	Japanese rice	wt	21d-seedling	shoot	200uM Pi
SRX8068511	Japanica	wt	seedling	leaf	/
SRX7744922	/	wt	3mon-panicle-initiation-stage7	meristem	stage7
DRX019507	Norin 8	wt	/	shoot apical meristem	/
SRX5824087	/	wt	5mm-early	seeding	cold
SRX6423920	Nipponbare	wt	7d-seedling	acrial part	/
SRX9716862	Kitaake	wt	/	root	/
SRX4169470	/	wt	dry-seed-0h	embryo	de-hulled & extracted embryo & snap frozen
SRX7063678	/	wt	2d-after-fertilization	caryopsis	/
SRX1411825	ZH11	wt	14d	seedling	/
SRX5538652	Zhonghua11	wt	4-leaf-stage	seedling	drought stress
SRX4169514	/	wt	seed-following-3dN1dA	coleoptile	de-hulled sterilised & N2 30C dark 3d to 1d
SRX8334997	Nipponbare	wt	vagetative-stage	shoot	full nutrient supply
SRX5294842	Nipponbare	wt	3w-seedling	leaf	T-wt
DRX155839	T65	wt	3DAP	embryo	/
SRX3179286	TC65	wt	2mon	leaf	/
SRX4991459	Tainung67(japonica)	wt	/	leaf	mock
ERX3351722	Dongjin	wt	anthesis-stage	pollen	/
SRX7744917	/	wt	3mon-panicle-initiation-stage2	meristem	stage2
SRX3461190	/	wt	mature	panicle	/
DRX195215	Nipponbare	wt	3DAP	endosperm	/
SRX3230082	Zhonghua11	wt	seedling	leaf	/
SRX9982048	Nipponbare	wt	50d-after-sowing	leaf	long day
SRX9716863	Kitaake	wt	/	leaf	/
SRX9169465	Nipponbare	wt	21d-seedling	leaf	/
SRX4169469	/	wt	dry-seed-0h	embryo	de-hulled & extracted embryo & snap frozen
SRX4524771	/	wt	2w-seedling	leaf	blast isolate TH12
SRX5538653	Zhonghua11	wt	4-leaf-stage	seedling	drought stress
SRX7119546	/	wt	7d-after-pollination	rice caryopsis	natural heat stress
SRX9982053	Nipponbare	wt	50d-after-sowing	leaf	short day
SRX4394164	/	wt	10-14d-after-flowering	seed	/
SRX4991464	Tainung67(japonica)	wt	/	leaf	infected with M.oryzae
SRX4608657	ZH11	wt	14d	seedling	10uM Br-cGMP
SRX7132373	Kitaake	wt	seedling	root	control
SRX5294843	Nipponbare	wt	3w-seedling	leaf	T-wt
SRX5271024	Nipponbare	wt	4-leaf-stage	leaf	/
SRX8088849	Nipponbare	wt	4wpi	shoot	mock
SRX3794505	B1195	wt	seedling	root	copper-stress
ERX3351723	Dongjin	wt	anthesis-stage	pollen	/
SRX4098921	Oryza sativa	wt	21d	root	/
SRX4169501	/	wt	seed-following-3dA	coleoptile	de-hulled sterilised & air 30C dark 3d
SRX2253025	xiushui63	wt	8d	root	/
SRX8022413	Japanese rice	wt	7d-seedling	root	10uM Pi 2w
SRX8022427	Japanese rice	wt	7d-seedling	shoot	10uM Pi 2w
SRX7854801	Nipponbare	wt	4wk-4-leaf-stage	shoot	/
SRX7249658	Dongjin	wt	seedling	root	/
DRX149936	Norin 8	wt	reproductive	shoot apical meristem	/
SRX8088850	Nipponbare	wt	4wpi	shoot	RSV
SRX7208288	Ranjit	wt	30d-seedling	leaf	early NE R1
SRX3961659	XiuShui 134 (XS134)	wt	heading-stage	developing uppermost internode	D389
SRX4169490	/	wt	seed-following-24hA	germinating embryo	de-hulled sterilised & air 30C dark 24h
SRX4219762	Japonica Group	wt	7d	aerial part	/
SRX4608652	ZH11	wt	14d	seedling	control
SRX5059070	Kitaake	wt	4-leaf-stage	leaf	/
SRX9339510	IAPAR9	wt	5-leaf-stage	leaf	drought stress
SRX8155344	NIL-GAF1	wt	15DAF-filling-stage	seed	/
SRX7517114	/	wt	heading-stage	top 2nd leaf	/
SRX7580620	Zhonghua11	wt	/	leaf	/
SRX3794514	B1139	wt	seedling	root	copper-stress
SRX3513459	Dongjin	wt	4mm	panicle	/
SRX5869576	IR-64	wt	25d	seedling	25mgL-1 NaF
SRX4961154	Nipponbare	wt	8DAG	seedling	control
SRX7119548	/	wt	7d-after-pollination	rice caryopsis	normal cultivation condition
DRX249892	Nipponbare	wt	/	leaf	/
SRX4169505	/	wt	seed-following-3dN	coleoptile	de-hulled sterilised & N2 30C dark 3d
SRX8911235	/	wt	4w	top 3rd leaf	control
DRX149926	Norin 8	wt	mature	leaf blade	/
SRX9719308	Nipponbare	wt	52d-after-germination(tillering)	root & shoot	/
SRX2805018	Zhonghua11	wt	/	leaf	/
SRX4608653	ZH11	wt	14d	seedling	control
SRX6081336	Kasalath	wt	/	root tip	control
SRX4394165	/	wt	10-14d-after-flowering	seed	/
SRX6804833	/	wt	heading-stage	top 2nd leaf	/
SRX6081330	Kasalath	wt	/	root tip	Al
DRX249898	Nipponbare	wt	/	leaf	/
SRX5733528	Nipponbare	wt	1mon	leaf	/
SRX9169464	Nipponbare	wt	21d-seedling	leaf	/
SRX3783200	japonicum	wt	8w	leaf	/
SRX8406648	ZH11	wt	42DAG	shoot base	intact3
SRX4169511	/	wt	seed-following-4dN	coleoptile	de-hulled sterilised & N2 30C dark 4d
SRX8838999	IAPAR9	wt	5-leaf-stage	leaf	drought
SRX9171178	Ilmi	wt	15DAP	immature seed	/
SRX3794504	B1195	wt	seedling	root	control
SRX3098664	/	wt	young	panicle	/
SRX8413195	Nakdong	wt	4w	leaf	/
SRX3426393	ZH11	wt	4-leaf-stage	shoot	/
SRX5059076	Nipponbare	wt	4-leaf-stage	leaf	/
SRX3178217	kasalath	wt	20d-seedling	leaf	/
SRX6804832	/	wt	heading-stage	top 2nd leaf	/
SRX7354660	/	wt	48HAF	seed	/
SRX4608659	ZH11	wt	14d	seedling	10uM Br-cGMP
ERX3351719	Dongjin	wt	anthesis-stage	anther	/
SRX4169496	/	wt	seed-following-2dA	coleoptile	de-hulled sterilised & air 30C dark 2d
SRX2720585	ZH11	wt	flowering	tricellular pollen	/
SRX8088847	Nipponbare	wt	4wpi	shoot	mock
SRX3961652	XiuShui 134 (XS134)	wt	20d	seedling shoot	XS134
SRX4548376	Dongjin	wt	7d	root	/
SRX8413191	Dongjin	wt	4wk	leaf	/
SRX6874247	Tainung67(japonica)	wt	/	leaf	control
SRX5294836	Nipponbare	wt	3w-seedling	leaf	T-wt
SRX9593849	Zhinghua 11	wt	7d	body	control
SRX2033078	Hwayoung	wt	mature	pistil	/
SRX7744919	/	wt	3mon-panicle-initiation-stage4	meristem	stage4
SRX4169478	/	wt	seed-following-3hA	germinating embryo	de-hulled sterilised & air 30C dark 3h
SRX3426392	ZH11	wt	4-leaf-stage	shoot	/
SRX4169515	/	wt	seed-following-3dN1dA	coleoptile	de-hulled sterilised & N2 30C dark 3d to 1d
SRX3219088	/	wox11 mutant	5d	shoot	/
SRX7426746	/	WH139	young-2w-seedling	leaf	/
SRX7426745	/	WH139	young-2w-seedling	leaf	/
DRX082812	Nihonmasari	vector	/	leaf	mock
DRX082813	Nihonmasari	vector	/	leaf	mock
DRX082820	Nihonmasari	vector	/	leaf	JA
DRX082821	Nihonmasari	vector	/	leaf	JA
SRX3783209	japonicum	Ubi DaCBF4	21w	leaf	4C 1d
SRX3783194	japonicum	Ubi DaCBF4	14w	leaf	control
SRX3783207	japonicum	Ubi DaCBF4	15w	leaf	4C 1d
SRX3783204	japonicum	Ubi DaCBF4	18w	leaf	/
SRX3783211	japonicum	Ubi DaCBF4	19w	leaf	4C 6d
SRX3783205	japonicum	Ubi DaCBF4	17w	leaf	4C 6d
SRX3783208	japonicum	Ubi DaCBF4	22w	leaf	4C 6d
SRX3783210	japonicum	Ubi DaCBF4	20w	leaf	control
SRX3783206	japonicum	Ubi DaCBF4	16w	leaf	4C 1d
SRX8586571	IRAT109	TT	4wk	leaf	drought 3h
SRX8586573	IRAT109	TT	4wk	leaf	drought 12h
SRX8586566	IRAT109	TT	4wk	leaf	control
SRX8586581	IRAT109	TT	4wk	leaf	drought 12h
SRX8586572	IRAT109	TT	4wk	leaf	drought 12h
SRX8586568	IRAT109	TT	4wk	leaf	control
SRX8586567	IRAT109	TT	4wk	leaf	control
SRX8586569	IRAT109	TT	4wk	leaf	drought 3h
SRX8586570	IRAT109	TT	4wk	leaf	drought 3h
ERX935620	Nipponbare	transgenic line OE	mature	leaf	/
ERX935622	Nipponbare	transgenic line OE	mature	panicle	/
SRX6655431	Teqing	TQ	7DAE	seedling	/
SRX6655432	Teqing	TQ	7DAE	seedling	/
SRX6655430	Teqing	TQ	7DAE	seedling	/
SRX2212817	Horkuch mother	tolerant	reproductive	flag Leaf	stress
SRX2212885	IR29 mother	tolerant	reproductive	root	control
SRX5294837	OsEBP89 knockout	T-KO1	3w-seedling	leaf	/
SRX9973791	Zhonghua11	TGW3	reproductive-stage	panicle	/
SRX9973789	Zhonghua11	TGW3	reproductive-stage	panicle	/
SRX7426759	/	TAINO 38	young-2w-seedling	leaf	/
SRX7426760	/	TAINO 38	young-2w-seedling	leaf	/
SRX3047313	japonica	Taichung65-4x	meiosis-stage	ovary	/
SRX7670264	/	srl1-KO	mature	leaf	/
SRX7670262	/	srl1-KO	mature	leaf	/
SRX7670263	/	srl1-KO	mature	leaf	/
SRX8022410	Japanese rice	spx4 T-DNA	21d-seedling	root	200uM Pi
SRX8022411	Japanese rice	spx4 T-DNA	21d-seedling	root	200uM Pi
SRX8022424	Japanese rice	spx4 T-DNA	21d-seedling	shoot	200uM Pi
SRX8022423	Japanese rice	spx4 T-DNA	21d-seedling	shoot	200uM Pi
SRX8022422	Japanese rice	spx4 T-DNA	21d-seedling	shoot	200uM Pi
SRX8022412	Japanese rice	spx4 T-DNA	21d-seedling	root	200uM Pi
SRX235864	Nipponbare	Spin1 RNAi	/	leaf	/
SRX235855	Nipponbare	Spin1 RNAi	/	leaf	/
SRX5538649	/	SNAC1 OE	4-leaf-stage	seedling	control
SRX5538647	/	SNAC1 OE	4-leaf-stage	seedling	drought stress
SRX5538650	/	SNAC1 OE	4-leaf-stage	seedling	control
SRX5538645	/	SNAC1 OE	4-leaf-stage	seedling	drought stress
SRX5538648	/	SNAC1 OE	4-leaf-stage	seedling	control
SRX5538646	/	SNAC1 OE	4-leaf-stage	seedling	drought stress
SRX7265596	Dongjin	smax1	seedling	root	/
SRX7265598	Dongjin	smax1	seedling	root	/
SRX7265597	Dongjin	smax1	seedling	root	/
SRX8393372	Minghui86 mutant	sl mutant	30d-nursey-stage	leaf	P.oryzae 48hpi
SRX8532803	/	siMYB	vegetative-growth	root	normal
SRX8532802	/	siMYB	vegetative-growth	root	normal
SRX8532804	/	siMYB	vegetative-growth	root	normal
SRX8532797	/	siMYB	vegetative-growth	root	salt stress
SRX8532805	/	siMYB	vegetative-growth	root	salt stress
SRX8532796	/	siMYB	vegetative-growth	root	salt stress
SRX2213124	Horkuch mother	sensitive	reproductive	flag Leaf	stress
SRX2213127	Horkuch mother	sensitive	reproductive	root	control
SRX7869811	/	S9	heading	leaf	well-watered
SRX7869768	/	S9	heading	leaf	recovery
SRX7869590	/	S9	tillering	leaf	well-watered
SRX7869578	/	S9	booting	leaf	drought
SRX7869825	/	S9	tillering	leaf	drought
SRX7869860	/	S9	tillering	leaf	well-watered
SRX7869715	/	S9	booting	leaf	well-watered
SRX7869616	/	S9	booting	leaf	well-watered
SRX7869600	/	S9	tillering	leaf	drought
SRX7869717	/	S9	booting	leaf	well-watered
SRX7869809	/	S9	heading	leaf	well-watered
SRX7869827	/	S9	tillering	leaf	drought
SRX7869580	/	S9	booting	leaf	drought
SRX7869618	/	S9	booting	leaf	well-watered
SRX7869887	/	S9	tillering	leaf	drought
SRX7869852	/	S9	booting	leaf	drought
SRX7869617	/	S9	booting	leaf	well-watered
SRX7869853	/	S9	booting	leaf	drought
SRX7869589	/	S9	tillering	leaf	well-watered
SRX7869810	/	S9	heading	leaf	well-watered
SRX7869826	/	S9	tillering	leaf	drought
SRX7869716	/	S9	booting	leaf	well-watered
SRX7869861	/	S9	tillering	leaf	well-watered
SRX7869674	/	S9	heading	leaf	drought
SRX7869886	/	S9	tillering	leaf	well-watered
SRX7869611	/	S9	tillering	leaf	drought
SRX7869862	/	S9	tillering	leaf	well-watered
SRX7869579	/	S9	booting	leaf	drought
SRX7869851	/	S9	booting	leaf	drought
SRX7869769	/	S9	heading	leaf	recovery
SRX7869673	/	S9	heading	leaf	drought
SRX7869770	/	S9	heading	leaf	recovery
SRX7869672	/	S9	heading	leaf	drought
SRX7869576	/	S6	booting	leaf	drought
SRX7869884	/	S6	tillering	leaf	well-watered
SRX7869824	/	S6	tillering	leaf	drought
SRX7869670	/	S6	heading	leaf	drought
SRX7869885	/	S6	tillering	leaf	well-watered
SRX7869711	/	S6	booting	leaf	well-watered
SRX7869807	/	S6	heading	leaf	well-watered
SRX7869883	/	S6	tillering	leaf	well-watered
SRX7869858	/	S6	tillering	leaf	well-watered
SRX7869713	/	S6	booting	leaf	well-watered
SRX7869712	/	S6	booting	leaf	well-watered
SRX7869849	/	S6	booting	leaf	drought
SRX7869850	/	S6	booting	leaf	drought
SRX7869848	/	S6	booting	leaf	drought
SRX7869765	/	S6	heading	leaf	recovery
SRX7869757	/	S6	tillering	leaf	drought
SRX7869671	/	S6	heading	leaf	drought
SRX7869575	/	S6	booting	leaf	drought
SRX7869859	/	S6	tillering	leaf	well-watered
SRX7869764	/	S6	heading	leaf	recovery
SRX7869613	/	S6	booting	leaf	well-watered
SRX7869808	/	S6	heading	leaf	well-watered
SRX7869865	/	S6	tillering	leaf	drought
SRX7869577	/	S6	booting	leaf	drought
SRX7869876	/	S6	tillering	leaf	drought
SRX7869767	/	S6	heading	leaf	recovery
SRX7869615	/	S6	booting	leaf	well-watered
SRX7869614	/	S6	booting	leaf	well-watered
SRX7869766	/	S31	tillering	leaf	drought
SRX7869669	/	S31	heading	leaf	drought
SRX7869805	/	S31	heading	leaf	well-watered
SRX7869777	/	S31	tillering	leaf	drought
SRX7869845	/	S31	booting	leaf	drought
SRX7869881	/	S31	tillering	leaf	well-watered
SRX7869804	/	S31	heading	leaf	well-watered
SRX7869667	/	S31	heading	leaf	drought
SRX7869882	/	S31	tillering	leaf	well-watered
SRX7869756	/	S31	tillering	leaf	drought
SRX7869709	/	S31	booting	leaf	well-watered
SRX7869610	/	S31	booting	leaf	well-watered
SRX7869789	/	S31	tillering	leaf	well-watered
SRX7869847	/	S31	booting	leaf	drought
SRX7869856	/	S31	tillering	leaf	well-watered
SRX7869806	/	S31	heading	leaf	well-watered
SRX7869708	/	S31	booting	leaf	well-watered
SRX7869761	/	S31	heading	leaf	recovery
SRX7869571	/	S31	booting	leaf	drought
SRX7869880	/	S31	tillering	leaf	well-watered
SRX7869609	/	S31	booting	leaf	well-watered
SRX7869857	/	S31	tillering	leaf	well-watered
SRX7869710	/	S31	booting	leaf	well-watered
SRX7869612	/	S31	booting	leaf	well-watered
SRX7869788	/	S31	tillering	leaf	drought
SRX7869846	/	S31	booting	leaf	drought
SRX7869668	/	S31	heading	leaf	drought
SRX7869763	/	S31	heading	leaf	recovery
SRX7869762	/	S31	heading	leaf	recovery
SRX7869573	/	S31	booting	leaf	drought
SRX7869754	/	S31	tillering	leaf	drought
SRX7869572	/	S31	booting	leaf	drought
SRX7869844	/	S3	booting	leaf	drought
SRX7869760	/	S3	heading	leaf	recovery
SRX7869570	/	S3	booting	leaf	drought
SRX7869879	/	S3	tillering	leaf	well-watered
SRX7869787	/	S3	tillering	leaf	well-watered
SRX7869688	/	S3	tillering	leaf	drought
SRX7869608	/	S3	booting	leaf	well-watered
SRX7869665	/	S3	heading	leaf	drought
SRX7869707	/	S3	booting	leaf	well-watered
SRX7869802	/	S3	heading	leaf	well-watered
SRX7869753	/	S3	tillering	leaf	drought
SRX7869801	/	S28	heading	leaf	well-watered
SRX7869569	/	S28	booting	leaf	drought
SRX7869664	/	S28	heading	leaf	drought
SRX7869842	/	S28	booting	leaf	drought
SRX7869786	/	S28	tillering	leaf	well-watered
SRX7869607	/	S28	booting	leaf	well-watered
SRX7869759	/	S28	heading	leaf	recovery
SRX7869706	/	S28	booting	leaf	well-watered
SRX7869752	/	S28	tillering	leaf	drought
SRX7869677	/	S28	tillering	leaf	drought
SRX7869878	/	S28	tillering	leaf	well-watered
SRX7869663	/	S26	heading	leaf	drought
SRX7869785	/	S26	tillering	leaf	well-watered
SRX7869877	/	S26	tillering	leaf	well-watered
SRX7869705	/	S26	booting	leaf	well-watered
SRX7869841	/	S26	booting	leaf	drought
SRX7869606	/	S26	booting	leaf	well-watered
SRX7869758	/	S26	heading	leaf	recovery
SRX7869800	/	S26	heading	leaf	well-watered
SRX7869568	/	S26	booting	leaf	drought
SRX7869751	/	S26	tillering	leaf	drought
SRX7869666	/	S26	tillering	leaf	drought
SRX7869704	/	S24	booting	leaf	well-watered
SRX7869662	/	S24	heading	leaf	drought
SRX7869797	/	S24	heading	leaf	well-watered
SRX7869701	/	S24	booting	leaf	well-watered
SRX7869690	/	S24	heading	leaf	recovery
SRX7869567	/	S24	booting	leaf	drought
SRX7869799	/	S24	heading	leaf	well-watered
SRX7869784	/	S24	tillering	leaf	well-watered
SRX7869744	/	S24	tillering	leaf	drought
SRX7869875	/	S24	tillering	leaf	well-watered
SRX7869702	/	S24	booting	leaf	well-watered
SRX7869750	/	S24	tillering	leaf	drought
SRX7869874	/	S24	tillering	leaf	well-watered
SRX7869661	/	S24	heading	leaf	drought
SRX7869749	/	S24	tillering	leaf	drought
SRX7869565	/	S24	booting	leaf	drought
SRX7869783	/	S24	tillering	leaf	well-watered
SRX7869689	/	S24	heading	leaf	recovery
SRX7869839	/	S24	booting	leaf	drought
SRX7869603	/	S24	booting	leaf	well-watered
SRX7869840	/	S24	booting	leaf	drought
SRX7869587	/	S24	tillering	leaf	drought
SRX7869687	/	S24	heading	leaf	recovery
SRX7869574	/	S24	tillering	leaf	drought
SRX7869605	/	S24	booting	leaf	well-watered
SRX7869798	/	S24	heading	leaf	well-watered
SRX7869604	/	S24	booting	leaf	well-watered
SRX7869566	/	S24	booting	leaf	drought
SRX7869698	/	S18	booting	leaf	well-watered
SRX7869563	/	S18	tillering	leaf	drought
SRX7869562	/	S18	booting	leaf	drought
SRX7869781	/	S18	tillering	leaf	well-watered
SRX7869873	/	S18	tillering	leaf	well-watered
SRX7869872	/	S18	tillering	leaf	well-watered
SRX7869564	/	S18	booting	leaf	drought
SRX7869795	/	S18	heading	leaf	well-watered
SRX7869659	/	S18	heading	leaf	drought
SRX7869838	/	S18	booting	leaf	drought
SRX7869794	/	S18	heading	leaf	well-watered
SRX7869561	/	S18	booting	leaf	drought
SRX7869686	/	S18	heading	leaf	recovery
SRX7869782	/	S18	tillering	leaf	well-watered
SRX7869780	/	S18	tillering	leaf	well-watered
SRX7869837	/	S18	booting	leaf	drought
SRX7869700	/	S18	booting	leaf	well-watered
SRX7869602	/	S18	booting	leaf	well-watered
SRX7869656	/	S18	tillering	leaf	drought
SRX7869733	/	S18	tillering	leaf	drought
SRX7869601	/	S18	booting	leaf	well-watered
SRX7869854	/	S18	tillering	leaf	drought
SRX7869796	/	S18	heading	leaf	well-watered
SRX7869699	/	S18	booting	leaf	well-watered
SRX7869684	/	S18	heading	leaf	recovery
SRX7869660	/	S18	heading	leaf	drought
SRX7869685	/	S18	heading	leaf	recovery
SRX7869645	/	S18	tillering	leaf	drought
SRX7869598	/	S17	booting	leaf	well-watered
SRX7869779	/	S17	tillering	leaf	well-watered
SRX7869793	/	S17	heading	leaf	well-watered
SRX7869871	/	S17	tillering	leaf	well-watered
SRX7869843	/	S17	tillering	leaf	drought
SRX7869633	/	S17	tillering	leaf	drought
SRX7869836	/	S17	booting	leaf	drought
SRX7869658	/	S17	heading	leaf	drought
SRX7869683	/	S17	heading	leaf	recovery
SRX7869560	/	S17	booting	leaf	drought
SRX7869697	/	S17	booting	leaf	well-watered
SRX7869868	/	S14	tillering	leaf	well-watered
SRX7869814	/	S14	tillering	leaf	drought
SRX7869696	/	S14	booting	leaf	well-watered
SRX7869596	/	S14	booting	leaf	well-watered
SRX7869791	/	S14	heading	leaf	well-watered
SRX7869559	/	S14	booting	leaf	drought
SRX7869588	/	S14	heading	leaf	drought
SRX7869557	/	S14	booting	leaf	drought
SRX7869722	/	S14	heading	leaf	well-watered
SRX7869657	/	S14	heading	leaf	drought
SRX7869803	/	S14	tillering	leaf	drought
SRX7869680	/	S14	heading	leaf	drought
SRX7869775	/	S14	tillering	leaf	well-watered
SRX7869694	/	S14	booting	leaf	well-watered
SRX7869622	/	S14	tillering	leaf	drought
SRX7869832	/	S14	tillering	leaf	drought
SRX7869682	/	S14	heading	leaf	recovery
SRX7869833	/	S14	booting	leaf	drought
SRX7869558	/	S14	booting	leaf	drought
SRX7869695	/	S14	booting	leaf	well-watered
SRX7869595	/	S14	booting	leaf	well-watered
SRX7869869	/	S14	tillering	leaf	well-watered
SRX7869870	/	S14	tillering	leaf	well-watered
SRX7869790	/	S14	heading	leaf	well-watered
SRX7869755	/	S14	tillering	leaf	drought
SRX7869778	/	S14	tillering	leaf	well-watered
SRX7869584	/	S14	heading	leaf	drought
SRX7869644	/	S14	tillering	leaf	drought
SRX7869834	/	S14	booting	leaf	drought
SRX7869776	/	S14	tillering	leaf	well-watered
SRX7869597	/	S14	booting	leaf	well-watered
SRX7869835	/	S14	booting	leaf	drought
SRX7869681	/	S14	heading	leaf	drought
SRX7869721	/	S12	heading	leaf	well-watered
SRX7869676	/	S12	heading	leaf	drought
SRX7869773	/	S12	tillering	leaf	well-watered
SRX7869714	/	S12	tillering	leaf	drought
SRX7869772	/	S12	tillering	leaf	well-watered
SRX7869554	/	S12	booting	leaf	drought
SRX7869866	/	S12	tillering	leaf	well-watered
SRX7869792	/	S12	tillering	leaf	drought
SRX7869678	/	S12	heading	leaf	drought
SRX7869555	/	S12	booting	leaf	drought
SRX7869829	/	S12	booting	leaf	drought
SRX7869703	/	S12	tillering	leaf	drought
SRX7869719	/	S12	heading	leaf	well-watered
SRX7869774	/	S12	tillering	leaf	well-watered
SRX7869620	/	S12	booting	leaf	well-watered
SRX7869586	/	S12	tillering	leaf	drought
SRX7869830	/	S12	booting	leaf	drought
SRX7869594	/	S12	booting	leaf	well-watered
SRX7869720	/	S12	heading	leaf	well-watered
SRX7869582	/	S12	heading	leaf	drought
SRX7869864	/	S12	tillering	leaf	well-watered
SRX7869583	/	S12	heading	leaf	drought
SRX7869691	/	S12	booting	leaf	well-watered
SRX7869556	/	S12	booting	leaf	drought
SRX7869593	/	S12	booting	leaf	well-watered
SRX7869693	/	S12	booting	leaf	well-watered
SRX7869592	/	S12	booting	leaf	well-watered
SRX7869599	/	S12	tillering	leaf	drought
SRX7869867	/	S12	tillering	leaf	well-watered
SRX7869679	/	S12	heading	leaf	drought
SRX7869831	/	S12	booting	leaf	drought
SRX7869771	/	S11	tillering	leaf	well-watered
SRX7869828	/	S11	booting	leaf	drought
SRX7869718	/	S11	heading	leaf	well-watered
SRX7869675	/	S11	heading	leaf	drought
SRX7869591	/	S11	booting	leaf	well-watered
SRX7869619	/	S11	booting	leaf	well-watered
SRX7869692	/	S11	tillering	leaf	drought
SRX7869863	/	S11	tillering	leaf	well-watered
SRX7869855	/	S11	booting	leaf	drought
SRX7869585	/	S11	tillering	leaf	drought
SRX7869581	/	S11	heading	leaf	drought
SRX5465648	Nipponbare	RNaseR	3w	seedling	30-34C
DRX167874	OsIBM2	RNAi_GFP	/	body	/
DRX167875	OsIBM2	RNAi_GFP	/	body	/
DRX167872	OsIBM2	RNAi_2	/	body	/
DRX167873	OsIBM2	RNAi_2	/	body	/
DRX167869	OsIBM1	RNAi_16	/	body	/
SRX9171180	Ilmi	RNAi Pro	15DAP	immature seed	/
SRX9171181	Ilmi	RNAi PGb	15DAP	immature seed	/
SRX9171182	Ilmi	RNAi GPGb	15DAP	immature seed	/
SRX9171179	Ilmi	RNAi Glb	15DAP	immature seed	/
SRX5933445	/	RMh transgenic	/	root	control
SRX6376598	Yanhui	resistant	mature	leaf	infected
SRX6376596	Yanhui	resistant	mature	leaf	uninfected
SRX6376599	Yanhui	resistant	mature	leaf	infected
SRX6376592	Yanhui	resistant	mature	leaf	uninfected
SRX6376593	Yanhui	resistant	mature	leaf	uninfected
SRX6376597	Yanhui	resistant	mature	leaf	infected
SRX8244914	Sunong 3037	rdr6	meiocyte(prophase-I)	embryo	/
SRX8244913	Sunong 3037	rdr6	meiocyte(prophase-I)	embryo	/
SRX8244912	Sunong 3037	rdr6	meiocyte(prophase-I)	embryo	/
SRX6081339	Kasalath	ral1	/	root tip	control
SRX6081340	Kasalath	ral1	/	root tip	control
SRX6081334	Kasalath	ral1	/	root tip	Al
SRX6081335	Kasalath	ral1	/	root tip	Al
SRX6081341	Kasalath	ral1	/	root tip	Al
SRX6081338	Kasalath	ral1	/	root tip	control
SRX3346260	Kitaake	pXA21 XA21	/	body	/
SRX4047159	WuxiangS(WXS)	PTGMS	meiosis-period	panicle	sterility
SRX4047152	WuxiangS(WXS)	PTGMS	meiosis-period	panicle	fertility
SRX4047153	WuxiangS(WXS)	PTGMS	meiosis-period	panicle	fertility
SRX4047161	WuxiangS(WXS)	PTGMS	uninucleate-period	panicle	sterility
SRX4047157	WuxiangS(WXS)	PTGMS	meiosis-period	panicle	sterility
SRX4047162	WuxiangS(WXS)	PTGMS	uninucleate-period	panicle	sterility
SRX4047154	WuxiangS(WXS)	PTGMS	uninucleate-period	panicle	fertility
SRX4047155	WuxiangS(WXS)	PTGMS	uninucleate-period	panicle	fertility
SRX4047151	WuxiangS(WXS)	PTGMS	meiosis-period	panicle	fertility
SRX4047160	WuxiangS(WXS)	PTGMS	uninucleate-period	panicle	sterility
SRX4047158	WuxiangS(WXS)	PTGMS	meiosis-period	panicle	sterility
SRX4047156	WuxiangS(WXS)	PTGMS	uninucleate-period	panicle	fertility
SRX8380636	/	Prl5	young	panicle	/
SRX8380635	/	Prl5	young	panicle	/
SRX8380637	/	Prl5	young	panicle	/
SRX674298	Pokkali	Pokkali	/	seedling	salinity stress
SRX674294	Pokkali	Pokkali	/	seedling	control
SRX4608656	ZH11	PKG-/-	14d	seedling	control
SRX4608660	ZH11	PKG-/-	14d	seedling	10uM Br-cGMP
SRX4608655	ZH11	PKG-/-	14d	seedling	control
SRX4608654	ZH11	PKG-/-	14d	seedling	control
SRX4608662	ZH11	PKG-/-	14d	seedling	10uM Br-cGMP
SRX4608661	ZH11	PKG-/-	14d	seedling	10uM Br-cGMP
SRX235859	Nipponbare	PiZt 11	/	leaf	S
SRX235862	Nipponbare	PiZt 11	/	leaf	R
SRX235858	Nipponbare	PiZt 11	/	leaf	R
SRX235860	Nipponbare	PiZt 11	/	leaf	R
SRX235861	Nipponbare	PiZt 11	/	leaf	S
SRX235863	Nipponbare	Pi9	/	leaf	/
SRX1899058	/	phyb	anthesis	anther	/
SRX1899060	/	phyb	anthesis	anther	/
SRX1899059	/	phyb	anthesis	anther	/
SRX1899054	/	phya phyb	anthesis	anther	/
SRX1899052	/	phya phyb	anthesis	anther	/
SRX1899053	/	phya phyb	anthesis	anther	/
SRX1899056	/	phya	anthesis	anther	/
SRX1899055	/	phya	anthesis	anther	/
SRX1899057	/	phya	anthesis	anther	/
SRX7132367	Kitaake	php1,2,3	seedling	root	100nM cytokinin analog
SRX7132362	Kitaake	php1,2,3	seedling	root	5uM cytokinin analog
SRX7132376	Kitaake	php1,2,3	seedling	root	control
SRX7132370	Kitaake	php1,2,3	seedling	root	control
SRX7132361	Kitaake	php1,2,3	seedling	root	100nM cytokinin analog
SRX7132371	Kitaake	php1,2,3	seedling	root	100nM cytokinin analog
SRX7132372	Kitaake	php1,2,3	seedling	root	5uM cytokinin analog
SRX7132366	Kitaake	php1,2,3	seedling	root	control
SRX7132368	Kitaake	php1,2,3	seedling	root	5uM cytokinin analog
SRX2481507	Ilmi	PGD1:Roc10	2w	leaf	/
SRX7426755	/	PeiC122	young-2w-seedling	leaf	/
SRX7426756	/	PeiC122	young-2w-seedling	leaf	/
SRX8380638	/	Pbl6 APO1	young	panicle	/
SRX8380639	/	Pbl6 APO1	young	panicle	/
SRX8380640	/	Pbl6 APO1	young	panicle	/
SRX1297275	/	Pandan Wangi	time point12	leaf	rainfed field & dry season
SRX1424177	/	Pandan Wangi	/	leaf	control 60min
SRX1424244	/	Pandan Wangi	/	leaf	recov_heat 165min
SRX1424215	/	Pandan Wangi	/	leaf	heat 75min
SRX1297258	/	Pandan Wangi	time point10	leaf	irrigated field & dry season
SRX1424193	/	Pandan Wangi	/	leaf	control 180min
SRX1424284	/	Pandan Wangi	/	leaf	recov_drought 240min
SRX1297138	/	Pandan Wangi	time point9	leaf	irrigated field & dry season
SRX1297271	/	Pandan Wangi	time point8	leaf	rainfed field & dry season
SRX1424192	/	Pandan Wangi	/	leaf	control 165min
SRX1297149	/	Pandan Wangi	time point5	leaf	rainfed field & dry season
SRX1424211	/	Pandan Wangi	/	leaf	heat 45min
SRX1424205	/	Pandan Wangi	/	leaf	control 300min
SRX1424199	/	Pandan Wangi	/	leaf	control 225min
SRX1297142	/	Pandan Wangi	time point13	leaf	irrigated field & dry season
SRX1297249	/	Pandan Wangi	time point1	leaf	irrigated field & dry season
SRX1424184	/	Pandan Wangi	/	leaf	control 105min
SRX1297143	/	Pandan Wangi	time point14	leaf	irrigated field & dry season
SRX1424224	/	Pandan Wangi	/	leaf	heat 135min
SRX1297158	/	Pandan Wangi	time point15	leaf	rainfed field & dry season
SRX1424201	/	Pandan Wangi	/	leaf	control 240min
SRX1424277	/	Pandan Wangi	/	leaf	recov_drought 150min
SRX1424268	/	Pandan Wangi	/	leaf	drought 105min
SRX1424281	/	Pandan Wangi	/	leaf	recov_drought 180min
SRX1424179	/	Pandan Wangi	/	leaf	control 75min
SRX1424272	/	Pandan Wangi	/	leaf	drought 135min
SRX1424241	/	Pandan Wangi	/	leaf	recov_heat 150min
SRX1297130	/	Pandan Wangi	time point1	leaf	irrigated field & dry season
SRX1424214	/	Pandan Wangi	/	leaf	heat 60min
SRX1297156	/	Pandan Wangi	time point13	leaf	rainfed field & dry season
SRX1424245	/	Pandan Wangi	/	leaf	recov_heat 180min
SRX1297250	/	Pandan Wangi	time point2	leaf	irrigated field & dry season
SRX1297147	/	Pandan Wangi	time point3	leaf	rainfed field & dry season
SRX1297274	/	Pandan Wangi	time point11	leaf	rainfed field & dry season
SRX1424273	/	Pandan Wangi	/	leaf	recov_drought 105min
SRX1424285	/	Pandan Wangi	/	leaf	recov_drought 240min
SRX1424266	/	Pandan Wangi	/	leaf	drought 90min
SRX1424260	/	Pandan Wangi	/	leaf	drought 45min
SRX1424225	/	Pandan Wangi	/	leaf	heat 150min
SRX1424173	/	Pandan Wangi	/	leaf	control 30min
SRX1424185	/	Pandan Wangi	/	leaf	control 120min
SRX1424197	/	Pandan Wangi	/	leaf	control 210min
SRX1297150	/	Pandan Wangi	time point7	leaf	rainfed field & dry season
SRX1297256	/	Pandan Wangi	time point8	leaf	irrigated field & dry season
SRX1297136	/	Pandan Wangi	time point7	leaf	irrigated field & dry season
SRX1424279	/	Pandan Wangi	/	leaf	recov_drought 165min
SRX1424172	/	Pandan Wangi	/	leaf	control 15min
SRX1424204	/	Pandan Wangi	/	leaf	control 270min
SRX1424221	/	Pandan Wangi	/	leaf	heat 120min
SRX1424181	/	Pandan Wangi	/	leaf	control 90min
SRX1424275	/	Pandan Wangi	/	leaf	recov_drought 120min
SRX1424283	/	Pandan Wangi	/	leaf	recov_drought 210min
SRX1424258	/	Pandan Wangi	/	leaf	drought 30min
SRX1424243	/	Pandan Wangi	/	leaf	recov_heat 165min
SRX1424282	/	Pandan Wangi	/	leaf	recov_drought 210min
SRX1424189	/	Pandan Wangi	/	leaf	control 150min
SRX1424229	/	Pandan Wangi	/	leaf	heat 180min
SRX1424271	/	Pandan Wangi	/	leaf	drought 135min
SRX1424207	/	Pandan Wangi	/	leaf	heat 15min
SRX1424242	/	Pandan Wangi	/	leaf	recov_heat 150min
SRX1424249	/	Pandan Wangi	/	leaf	recov_heat 210min
SRX1424171	/	Pandan Wangi	/	leaf	control 15min
SRX5824090	/	Pandan Wangi	5mm-early	seeding	cold
SRX1424222	/	Pandan Wangi	/	leaf	heat 120min
SRX1424182	/	Pandan Wangi	/	leaf	control 90min
SRX1424238	/	Pandan Wangi	/	leaf	heat 240min
SRX1424217	/	Pandan Wangi	/	leaf	heat 90min
SRX1424223	/	Pandan Wangi	/	leaf	heat 135min
SRX1424175	/	Pandan Wangi	/	leaf	control 45min
SRX1297268	/	Pandan Wangi	time point5	leaf	rainfed field & dry season
SRX1424183	/	Pandan Wangi	/	leaf	control 105min
SRX1297144	/	Pandan Wangi	time point15	leaf	irrigated field & dry season
SRX1297277	/	Pandan Wangi	time point14	leaf	rainfed field & dry season
SRX1297272	/	Pandan Wangi	time point9	leaf	rainfed field & dry season
SRX1424236	/	Pandan Wangi	/	leaf	heat 225min
SRX1424212	/	Pandan Wangi	/	leaf	heat 45min
SRX1424191	/	Pandan Wangi	/	leaf	control 165min
SRX1424250	/	Pandan Wangi	/	leaf	recov_heat 210min
SRX1424274	/	Pandan Wangi	/	leaf	recov_drought 120min
SRX1424195	/	Pandan Wangi	/	leaf	control 195min
SRX1297273	/	Pandan Wangi	time point10	leaf	rainfed field & dry season
SRX1424227	/	Pandan Wangi	/	leaf	heat 165min
SRX1424213	/	Pandan Wangi	/	leaf	heat 60min
SRX1297266	/	Pandan Wangi	time point3	leaf	rainfed field & dry season
SRX1297260	/	Pandan Wangi	time point12	leaf	irrigated field & dry season
SRX1424287	/	Pandan Wangi	/	leaf	recov_drought 270min
SRX1424256	/	Pandan Wangi	/	leaf	drought 15min
SRX1297145	/	Pandan Wangi	time point1	leaf	rainfed field & dry season
SRX1424174	/	Pandan Wangi	/	leaf	control 30min
SRX1424247	/	Pandan Wangi	/	leaf	recov_heat 195min
SRX1424202	/	Pandan Wangi	/	leaf	control 240min
SRX1297141	/	Pandan Wangi	time point12	leaf	irrigated field & dry season
SRX1424230	/	Pandan Wangi	/	leaf	heat 180min
SRX1424219	/	Pandan Wangi	/	leaf	heat 105min
SRX1424203	/	Pandan Wangi	/	leaf	control 270min
SRX1424248	/	Pandan Wangi	/	leaf	recov_heat 195min
SRX1424253	/	Pandan Wangi	/	leaf	recov_heat 240min
SRX1297270	/	Pandan Wangi	time point7	leaf	rainfed field & dry season
SRX1297254	/	Pandan Wangi	time point6	leaf	irrigated field & dry season
SRX1424239	/	Pandan Wangi	/	leaf	recov_heat 135min
SRX1424210	/	Pandan Wangi	/	leaf	heat 30min
SRX1424288	/	Pandan Wangi	/	leaf	recov_drought 300min
SRX1297134	/	Pandan Wangi	time point5	leaf	irrigated field & dry season
SRX1424206	/	Pandan Wangi	/	leaf	control 300min
SRX1424252	/	Pandan Wangi	/	leaf	recov_heat 225min
SRX1297269	/	Pandan Wangi	time point6	leaf	rainfed field & dry season
SRX1297262	/	Pandan Wangi	time point14	leaf	irrigated field & dry season
SRX1424233	/	Pandan Wangi	/	leaf	heat 210min
SRX1424200	/	Pandan Wangi	/	leaf	control 225min
SRX1424259	/	Pandan Wangi	/	leaf	drought 45min
SRX1297263	/	Pandan Wangi	time point15	leaf	irrigated field & dry season
SRX1424188	/	Pandan Wangi	/	leaf	control 135min
SRX1424232	/	Pandan Wangi	/	leaf	heat 195min
SRX1424228	/	Pandan Wangi	/	leaf	heat 165min
SRX1297276	/	Pandan Wangi	time point13	leaf	rainfed field & dry season
SRX1297154	/	Pandan Wangi	time point11	leaf	rainfed field & dry season
SRX1424264	/	Pandan Wangi	/	leaf	drought 75min
SRX1297135	/	Pandan Wangi	time point6	leaf	irrigated field & dry season
SRX1297251	/	Pandan Wangi	time point3	leaf	irrigated field & dry season
SRX1424237	/	Pandan Wangi	/	leaf	heat 240min
SRX1424218	/	Pandan Wangi	/	leaf	heat 90min
SRX1424280	/	Pandan Wangi	/	leaf	recov_drought 180min
SRX1424186	/	Pandan Wangi	/	leaf	control 120min
SRX1297267	/	Pandan Wangi	time point4	leaf	rainfed field & dry season
SRX1424226	/	Pandan Wangi	/	leaf	heat 150min
SRX1297278	/	Pandan Wangi	time point15	leaf	rainfed field & dry season
SRX1297131	/	Pandan Wangi	time point2	leaf	irrigated field & dry season
SRX1424240	/	Pandan Wangi	/	leaf	recov_heat 135min
SRX1297255	/	Pandan Wangi	time point7	leaf	irrigated field & dry season
SRX1424246	/	Pandan Wangi	/	leaf	recov_heat 180min
SRX1297155	/	Pandan Wangi	time point12	leaf	rainfed field & dry season
SRX1424265	/	Pandan Wangi	/	leaf	drought 90min
SRX1424220	/	Pandan Wangi	/	leaf	heat 105min
SRX1424286	/	Pandan Wangi	/	leaf	recov_drought 270min
SRX1424180	/	Pandan Wangi	/	leaf	control 75min
SRX1424261	/	Pandan Wangi	/	leaf	drought 60min
SRX1424208	/	Pandan Wangi	/	leaf	heat 15min
SRX1297151	/	Pandan Wangi	time point8	leaf	rainfed field & dry season
SRX1424198	/	Pandan Wangi	/	leaf	control 210min
SRX1297253	/	Pandan Wangi	time point5	leaf	irrigated field & dry season
SRX1424176	/	Pandan Wangi	/	leaf	control 45min
SRX1424270	/	Pandan Wangi	/	leaf	drought 120min
SRX1424254	/	Pandan Wangi	/	leaf	recov_heat 240min
SRX1297132	/	Pandan Wangi	time point3	leaf	irrigated field & dry season
SRX1297252	/	Pandan Wangi	time point4	leaf	irrigated field & dry season
SRX1424269	/	Pandan Wangi	/	leaf	drought 120min
SRX1297133	/	Pandan Wangi	time point4	leaf	irrigated field & dry season
SRX1424262	/	Pandan Wangi	/	leaf	drought 60min
SRX1297152	/	Pandan Wangi	time point9	leaf	rainfed field & dry season
SRX1297259	/	Pandan Wangi	time point11	leaf	irrigated field & dry season
SRX1424234	/	Pandan Wangi	/	leaf	heat 210min
SRX1297139	/	Pandan Wangi	time point10	leaf	irrigated field & dry season
SRX1424263	/	Pandan Wangi	/	leaf	drought 75min
SRX5824091	/	Pandan Wangi	5mm-early	seeding	cold
SRX1424276	/	Pandan Wangi	/	leaf	recov_drought 150min
SRX1297153	/	Pandan Wangi	time point10	leaf	rainfed field & dry season
SRX1297264	/	Pandan Wangi	time point1	leaf	rainfed field & dry season
SRX1297148	/	Pandan Wangi	time point4	leaf	rainfed field & dry season
SRX1424251	/	Pandan Wangi	/	leaf	recov_heat 225min
SRX1424278	/	Pandan Wangi	/	leaf	recov_drought 165min
SRX1424267	/	Pandan Wangi	/	leaf	drought 105min
SRX1297146	/	Pandan Wangi	time point2	leaf	rainfed field & dry season
SRX1424255	/	Pandan Wangi	/	leaf	drought 15min
SRX1424190	/	Pandan Wangi	/	leaf	control 150min
SRX1297157	/	Pandan Wangi	time point14	leaf	rainfed field & dry season
SRX1424231	/	Pandan Wangi	/	leaf	heat 195min
SRX1297140	/	Pandan Wangi	time point11	leaf	irrigated field & dry season
SRX1297257	/	Pandan Wangi	time point9	leaf	irrigated field & dry season
SRX1424196	/	Pandan Wangi	/	leaf	control 195min
SRX1424178	/	Pandan Wangi	/	leaf	control 60min
SRX5824089	/	Pandan Wangi	5mm-early	seeding	cold
SRX1297265	/	Pandan Wangi	time point2	leaf	rainfed field & dry season
SRX1297261	/	Pandan Wangi	time point13	leaf	irrigated field & dry season
SRX1424235	/	Pandan wangi	/	leaf	heat 225min
SRX1297137	/	Pandan Wangi	time point8	leaf	irrigated field & dry season
SRX1424194	/	Pandan	/	leaf	control 180min
SRX1424209	/	Pandan	/	leaf	heat 30min
SRX1424187	/	Pandan	/	leaf	control 135min
SRX1424216	/	Pandan	/	leaf	heat 75min
SRX1424257	/	Pandan	/	leaf	drought 30min
SRX1297194	/	Palawan	time point6	leaf	irrigated field & wet season
SRX1297329	/	Palawan	time point6	leaf	rainfed field & wet season
SRX1297189	/	Palawan	time point1	leaf	irrigated field & wet season
SRX1297207	/	Palawan	time point4	leaf	rainfed field & wet season
SRX1297317	/	Palawan	time point9	leaf	irrigated field & wet season
SRX1297323	/	Palawan	time point15	leaf	irrigated field & wet season
SRX1297338	/	Palawan	time point15	leaf	rainfed field & wet season
SRX1297322	/	Palawan	time point14	leaf	irrigated field & wet season
SRX1297217	/	Palawan	time point14	leaf	rainfed field & wet season
SRX1297327	/	Palawan	time point4	leaf	rainfed field & wet season
SRX1297313	/	Palawan	time point5	leaf	irrigated field & wet season
SRX1297309	/	Palawan	time point1	leaf	irrigated field & wet season
SRX1297191	/	Palawan	time point3	leaf	irrigated field & wet season
SRX1297212	/	Palawan	time point9	leaf	rainfed field & wet season
SRX1297336	/	Palawan	time point13	leaf	rainfed field & wet season
SRX1297312	/	Palawan	time point4	leaf	irrigated field & wet season
SRX1297195	/	Palawan	time point7	leaf	irrigated field & wet season
SRX1297209	/	Palawan	time point6	leaf	rainfed field & wet season
SRX1297213	/	Palawan	time point10	leaf	rainfed field & wet season
SRX1297202	/	Palawan	time point14	leaf	irrigated field & wet season
SRX1297319	/	Palawan	time point11	leaf	irrigated field & wet season
SRX1297330	/	Palawan	time point7	leaf	rainfed field & wet season
SRX1297203	/	Palawan	time point15	leaf	irrigated field & wet season
SRX1297311	/	Palawan	time point3	leaf	irrigated field & wet season
SRX1297215	/	Palawan	/	leaf	rainfed field & wet season
SRX1297193	/	Palawan	time point5	leaf	irrigated field & wet season
SRX1297315	/	Palawan	time point7	leaf	irrigated field & wet season
SRX1297211	/	Palawan	time point8	leaf	rainfed field & wet season
SRX1297192	/	Palawan	time point4	leaf	irrigated field & wet season
SRX1297199	/	Palawan	time point11	leaf	irrigated field & wet season
SRX1297205	/	Palawan	time point2	leaf	rainfed field & wet season
SRX1297324	/	Palawan	time point1	leaf	rainfed field & wet season
SRX1297201	/	Palawan	time point13	leaf	irrigated field & wet season
SRX1297314	/	Palawan	time point6	leaf	irrigated field & wet season
SRX1297214	/	Palawan	time point11	leaf	rainfed field & wet season
SRX1297321	/	Palawan	time point13	leaf	irrigated field & wet season
SRX1297197	/	Palawan	time point9	leaf	irrigated field & wet season
SRX1297204	/	Palawan	time point1	leaf	rainfed field & wet season
SRX1297325	/	Palawan	time point2	leaf	rainfed field & wet season
SRX1297198	/	Palawan	time point10	leaf	irrigated field & wet season
SRX1297334	/	Palawan	time point11	leaf	rainfed field & wet season
SRX1297190	/	Palawan	time point2	leaf	irrigated field & wet season
SRX1297196	/	Palawan	time point8	leaf	irrigated field & wet season
SRX1297335	/	Palawan	time point12	leaf	rainfed field & wet season
SRX1297331	/	Palawan	time point8	leaf	rainfed field & wet season
SRX1297210	/	Palawan	time point7	leaf	rainfed field & wet season
SRX1297310	/	Palawan	time point2	leaf	irrigated field & wet season
SRX1297206	/	Palawan	time point3	leaf	rainfed field & wet season
SRX1297200	/	Palawan	time point12	leaf	irrigated field & wet season
SRX1297328	/	Palawan	time point5	leaf	rainfed field & wet season
SRX1297332	/	Palawan	time point9	leaf	rainfed field & wet season
SRX1297316	/	Palawan	time point8	leaf	irrigated field & wet season
SRX1297216	/	Palawan	time point13	leaf	rainfed field & wet season
SRX1297333	/	Palawan	time point10	leaf	rainfed field & wet season
SRX1297326	/	Palawan	time point3	leaf	rainfed field & wet season
SRX1297318	/	Palawan	time point10	leaf	irrigated field & wet season
SRX1297218	/	Palawan	time point15	leaf	rainfed field & wet season
SRX1297337	/	Palawan	time point14	leaf	rainfed field & wet season
SRX1297208	/	Palawan	time point5	leaf	rainfed field & wet season
SRX1297320	/	Palawan	time point12	leaf	irrigated field & wet season
SRX9973778	Zhonghua11	P8cm	reproductive-stage	panicle	/
SRX9973777	Zhonghua11	P8-5cm	reproductive-stage	panicle	/
SRX3230080	Zhonghua11	OXUCL8	seedling	leaf	/
SRX3230079	Zhonghua11	OXUCL8	/	panicle	/
SRX3230078	Zhonghua11	OXmiR408	/	panicle	/
SRX3230083	Zhonghua11	OXmiR408	seedling	leaf	/
SRX317256	Zhonghua11	OXmiR397	booting	panicle	/
SRX317257	Zhonghua11	OXLAC	booting	panicle	/
SRX9982049	Nipponbare	OX707 OE	50d-after-sowing	leaf	long day
SRX9982058	Nipponbare	OX707 OE	50d-after-sowing	leaf	short day
SRX9982050	Nipponbare	OX707 OE	50d-after-sowing	leaf	short day
SRX9982045	Nipponbare	OX707 OE	50d-after-sowing	leaf	short day
SRX9982051	Nipponbare	OX707 OE	50d-after-sowing	leaf	long day
SRX9982052	Nipponbare	OX707 OE	50d-after-sowing	leaf	long day
SRX9982046	Nipponbare	OX707 OE	50d-after-sowing	leaf	short day
SRX9982057	Nipponbare	OX707 OE	50d-after-sowing	leaf	long day
SRX5173463	Zhonghua 11	ox-2	4-leaf-stage	seedling	/
SRX5173465	Zhonghua 11	ox-2	4-leaf-stage	seedling	/
SRX5173467	Zhonghua 11	ox-2	4-leaf-stage	seedling	/
SRX5173466	Zhonghua 11	ox-1	4-leaf-stage	seedling	/
SRX5173468	Zhonghua 11	ox-1	4-leaf-stage	seedling	/
SRX5173469	Zhonghua 11	ox-1	4-leaf-stage	seedling	/
SRX4935321	Nipponbare	OsWTS	2w-seedling	body	/
SRX4935327	Nipponbare	OsWTS	2w-seedling	body	/
SRX4935320	Nipponbare	OsWTS	2w-seedling	body	/
SRX4935325	Nipponbare	OsWT	2w-seedling	body	/
SRX4935324	Nipponbare	OsWT	2w-seedling	body	/
SRX4935326	Nipponbare	OsWT	2w-seedling	body	/
SRX3513466	Dongjin	osvil2	4mm	panicle	/
SRX3513467	Dongjin	osvil2	4mm	panicle	/
SRX3513463	Dongjin	osvil2	2mm	panicle	/
SRX3513462	Dongjin	osvil2	2mm	panicle	/
SRX3513465	Dongjin	osvil2	4mm	panicle	/
SRX3513464	Dongjin	osvil2	2mm	panicle	/
SRX1549418	/	ostdl1a mutant	anther-development-stage7(S7)	spikelet	/
SRX3530674	Guangluai 4	Osspl	/	spikelet	/
SRX3530673	Guangluai 4	Osspl	/	spikelet	/
SRX3530672	Guangluai 4	Osspl	/	spikelet	/
SRX6423938	Nipponbare	OsSMAX1-KO	7d-seedling	acrial part	/
SRX6423935	Nipponbare	OsSMAX1-KO	7d-seedling	acrial part	/
SRX6423937	Nipponbare	OsSMAX1-KO	7d-seedling	acrial part	/
SRX9169468	Nipponbare	OsRpp30-OX	21d-seedling	leaf	/
SRX9169467	Nipponbare	OsRpp30-OX	21d-seedling	leaf	/
SRX9169469	Nipponbare	OsRpp30-OX	21d-seedling	leaf	/
SRX3175860	kasalath	Ospelo	20d-seedling	leaf	/
SRX3175864	kasalath	Ospelo	20d-seedling	leaf	/
SRX3175861	kasalath	Ospelo	20d-seedling	leaf	/
SRX5846203	/	osnrpd1ab	4w	shoot base	/
SRX5846205	/	osnrpd1ab	4w	shoot base	/
SRX5846204	/	osnrpd1ab	4w	shoot base	/
SRX6779676	/	OsNMCP1-OE	4-leaf-stage	root	under normal condition
SRX6779677	/	OsNMCP1-OE	4-leaf-stage	root	under normal condition
SRX1740216	Hwayoung	OsNAC6-KO	2wk	root	knockout mutant
DRX082814	Nihonmasari	OsMYC2-knockdown	/	leaf	mock
DRX082815	Nihonmasari	OsMYC2-knockdown	/	leaf	mock
DRX082816	Nihonmasari	OsMYC2-knockdown	/	leaf	mock
DRX082817	Nihonmasari	OsMYC2-knockdown	/	leaf	mock
DRX082822	Nihonmasari	OsMYC2-knockdown	/	leaf	JA
DRX082823	Nihonmasari	OsMYC2-knockdown	/	leaf	JA
DRX082824	Nihonmasari	OsMYC2-knockdown	/	leaf	JA
DRX082825	Nihonmasari	OsMYC2-knockdown	/	leaf	JA
ERX2053191	Kitaake	OsMPH1V-3	4w-seedling & 4-leaf-stage	leaf & shoot	OsMPH1V-3 transgenic
ERX2053192	Kitaake	OsMPH1V-3	4w-seedling & 4-leaf-stage	leaf & shoot	OsMPH1V-3 transgenic
ERX2053193	Kitaake	OsMPH1V-3	4w-seedling & 4-leaf-stage	leaf & shoot	OsMPH1V-3 transgenic
ERX2053188	Kitaake	OsMPH1E-22	4w-seedling & 4-leaf-stage	leaf & shoot	OsMPH1E-22 transgenic
ERX2053189	Kitaake	OsMPH1E-22	4w-seedling & 4-leaf-stage	leaf & shoot	OsMPH1E-22 transgenic
ERX2053190	Kitaake	OsMPH1E-22	4w-seedling & 4-leaf-stage	leaf & shoot	OsMPH1E-22 transgenic
ERX4542339	/	OsLG2/2L	3/4d-after-germination	lamina joint	/
ERX4542338	/	OsLG2/2L	3/4d-after-germination	lamina joint	/
ERX4542337	/	OsLG1	3/4d-after-germination	lamina joint	/
ERX4542327	/	OsLG1	3/4d-after-germination	lamina joint	inhibiting auxin signaling
SRX4935330	Nipponbare	OsKOS	2w-seedling	body	/
SRX4935322	Nipponbare	OsKOS	2w-seedling	body	/
SRX4935331	Nipponbare	OsKOS	2w-seedling	body	/
SRX4935323	Nipponbare	OsKO	2w-seedling	body	/
SRX4935329	Nipponbare	OsKO	2w-seedling	body	/
SRX4935328	Nipponbare	OsKO	2w-seedling	body	/
SRX844813	Nipponbare	OsHSFA2e	vegetative-stage	leaf	drought
SRX844814	Nipponbare	OsHSFA2e	vegetative-stage	leaf	drought
SRX844815	Nipponbare	OsHSFA2e	vegetative-stage	leaf	control
SRX844816	Nipponbare	OsHSFA2e	vegetative-stage	leaf	control
SRX2458152	/	OsERF48 OE	2wk-vegetative-stage	root	root specific6
SRX2458148	/	OsERF48 OE	2wk-vegetative-stage	root	root specific2
SRX2458153	/	OsERF48 OE	2wk-vegetative-stage	root	root specific6
SRX2458149	/	OsERF48 OE	2wk-vegetative-stage	root	root specific2
SRX7438094	Nipponbare	Osein2	2d-etiolated-seedling	primary root	air
SRX7438095	Nipponbare	Osein2	2d-etiolated-seedling	primary root	air
SRX7438097	Nipponbare	Osein2	2d-etiolated-seedling	primary root	air
SRX7438098	Nipponbare	Osein2	2d-etiolated-seedling	primary root	ethylene 3h
SRX7438099	Nipponbare	Osein2	2d-etiolated-seedling	primary root	ethylene 3h
SRX7438100	Nipponbare	Osein2	2d-etiolated-seedling	primary root	ethylene 3h
SRX7580132	Nipponbare	Osein2	2d-etiolated-seedling	root	air
SRX7580133	Nipponbare	Osein2	2d-etiolated-seedling	root	air
SRX7580134	Nipponbare	Osein2	2d-etiolated-seedling	root	ethylene 4h
SRX7580135	Nipponbare	Osein2	2d-etiolated-seedling	root	ethylene 4h
SRX7580136	Nipponbare	Osein2	2d-etiolated-seedling	root	ethylene 8h
SRX7580137	Nipponbare	Osein2	2d-etiolated-seedling	root	ethylene 8h
SRX7580152	Nipponbare	Osein2	2d-etiolated-seedling	shoot	air
SRX7580153	Nipponbare	Osein2	2d-etiolated-seedling	shoot	air
SRX7580154	Nipponbare	Osein2	2d-etiolated-seedling	shoot	ethylene 4h
SRX7580155	Nipponbare	Osein2	2d-etiolated-seedling	shoot	ethylene 4h
SRX7580156	Nipponbare	Osein2	2d-etiolated-seedling	shoot	ethylene 8h
SRX7580157	Nipponbare	Osein2	2d-etiolated-seedling	shoot	ethylene 8h
SRX7438088	Nipponbare	Oseil1	2d-etiolated-seedling	primary root	air
SRX7438089	Nipponbare	Oseil1	2d-etiolated-seedling	primary root	air
SRX7438090	Nipponbare	Oseil1	2d-etiolated-seedling	primary root	air
SRX7438091	Nipponbare	Oseil1	2d-etiolated-seedling	primary root	ethylene 3h
SRX7438092	Nipponbare	Oseil1	2d-etiolated-seedling	primary root	ethylene 3h
SRX7438093	Nipponbare	Oseil1	2d-etiolated-seedling	primary root	ethylene 3h
SRX8726871	Xinfeng 2	OsCKX2 OE	seedling-stage	shoot	/
SRX8726872	Xinfeng 2	OsCKX2 OE	seedling-stage	shoot	/
SRX8726870	Xinfeng 2	OsCKX2 OE	seedling-stage	shoot	/
SRX7063684	/	osbzip76-2	2d-after-fertilization	caryopsis	/
SRX7063683	/	osbzip76-2	2d-after-fertilization	caryopsis	/
SRX7063681	/	osbzip76-1	2d-after-fertilization	caryopsis	/
SRX7063682	/	osbzip76-1	2d-after-fertilization	caryopsis	/
SRX844803	Nipponbare	OsbHLH148	vegetative-stage	leaf	drought
SRX844804	Nipponbare	OsbHLH148	vegetative-stage	leaf	drought
SRX844805	Nipponbare	OsbHLH148	vegetative-stage	leaf	control
SRX844806	Nipponbare	OsbHLH148	vegetative-stage	leaf	control
DRX182087	Nipponbare	Osatg7-1	stage-8	anther	Osatg7-1
DRX182088	Nipponbare	Osatg7-1	stage-8	anther	Osatg7-1
DRX182089	Nipponbare	Osatg7-1	stage-8	anther	Osatg7-1
DRX182093	Nipponbare	Osatg7-1	stage-9	anther	Osatg7-1
DRX182094	Nipponbare	Osatg7-1	stage-9	anther	Osatg7-1
DRX182095	Nipponbare	Osatg7-1	stage-9	anther	Osatg7-1
DRX182099	Nipponbare	Osatg7-1	stage-10E	anther	Osatg7-1
DRX182100	Nipponbare	Osatg7-1	stage-10E	anther	Osatg7-1
DRX182101	Nipponbare	Osatg7-1	stage-10E	anther	Osatg7-1
DRX182105	Nipponbare	Osatg7-1	stage-10L	anther	Osatg7-1
DRX182106	Nipponbare	Osatg7-1	stage-10L	anther	Osatg7-1
DRX182107	Nipponbare	Osatg7-1	stage-10L	anther	Osatg7-1
DRX182111	Nipponbare	Osatg7-1	stage-11	anther	Osatg7-1
DRX182112	Nipponbare	Osatg7-1	stage-11	anther	Osatg7-1
DRX182113	Nipponbare	Osatg7-1	stage-11	anther	Osatg7-1
SRX3395540	Zhonghua11	OsAFB6	vegetative-reproductive-stage	young panicle	HQ1
SRX3395542	Zhonghua11	OsAFB6	vegetative-reproductive-stage	young panicle	HQ2
SRX3395543	Zhonghua11	OsAFB6	vegetative-reproductive-stage	young panicle	HQ2
SRX7119530	/	ONAC129 OE	7d-after-pollination	rice caryopsis	normal cultivation condition
SRX7119529	/	ONAC129 OE	7d-after-pollination	rice caryopsis	normal cultivation condition
SRX7119523	/	ONAC129 OE	7d-after-pollination	rice caryopsis	natural heat stress
SRX7119525	/	ONAC129 OE	7d-after-pollination	rice caryopsis	natural heat stress
SRX7119524	/	ONAC129 OE	7d-after-pollination	rice caryopsis	natural heat stress
SRX7119531	/	ONAC129 OE	7d-after-pollination	rice caryopsis	normal cultivation condition
SRX7119527	/	ONAC127 OE	7d-after-pollination	rice caryopsis	normal cultivation condition
SRX7119522	/	ONAC127 OE	7d-after-pollination	rice caryopsis	natural heat stress
SRX7119521	/	ONAC127 OE	7d-after-pollination	rice caryopsis	natural heat stress
SRX7119526	/	ONAC127 OE	7d-after-pollination	rice caryopsis	normal cultivation condition
SRX7119520	/	ONAC127 OE	7d-after-pollination	rice caryopsis	natural heat stress
SRX7119538	/	ONAC127 mutant	7d-after-pollination	rice caryopsis	normal cultivation condition
SRX7119534	/	ONAC127 mutant	7d-after-pollination	rice caryopsis	natural heat stress
SRX7119540	/	ONAC127 mutant	7d-after-pollination	rice caryopsis	normal cultivation condition
SRX7119539	/	ONAC127 mutant	7d-after-pollination	rice caryopsis	normal cultivation condition
SRX7119532	/	ONAC127 mutant	7d-after-pollination	caryopsis	natural heat stress
SRX7119533	/	ONAC127 mutant	7d-after-pollination	caryopsis	natural heat stress
SRX7354664	/	OE79	48HAF	seed	/
SRX7354665	/	OE79	72HAF	seed	/
SRX7354663	/	OE78	72HAF	seed	/
SRX7354662	/	OE78	48HAF	seed	/
ERX4629888	Kasalath	OE164c	/	seed	/
ERX4629520	Kasalath	OE164c	/	seed	/
ERX4629887	Kasalath	OE164c	/	seed	/
SRX3426396	ZH11	OE-1	4-leaf-stage	shoot	/
SRX3426398	ZH11	OE-1	4-leaf-stage	shoot	/
SRX3426395	ZH11	OE-1	4-leaf-stage	shoot	/
SRX3426397	ZH11	OE-1	4-leaf-stage	shoot	/
SRX3426399	ZH11	OE-1	4-leaf-stage	shoot	/
SRX4098920	Oryza sativa	OE OsPIE1	21d	root	/
SRX4098922	Oryza sativa	OE OsPIE1	21d	root	/
SRX4098919	Oryza sativa	OE OsPIE1	21d	root	/
SRX8413196	Nakdong	OE OsGRP3	4w	leaf	/
SRX8413189	Nakdong	OE OsGRP3	4w	leaf	/
DRX249900	Nipponbare	OE OSA1	/	root	/
DRX249897	Nipponbare	OE OSA1	/	leaf	/
DRX249906	Nipponbare	OE OSA1	/	root	/
DRX249891	Nipponbare	OE OSA1	/	leaf	/
DRX249894	Nipponbare	OE OSA1	/	root	/
DRX249903	Nipponbare	OE OSA1	/	leaf	/
SRX7119528	/	OE ONAC127	7d-after-pollination	caryopsis	normal cultivation condition
SRX6804843	/	OE NRP 4	heading-stage	top 2nd leaf	/
SRX6804841	/	OE NRP 4	heading-stage	top 2nd leaf	/
SRX6804838	/	OE NRP 3	heading-stage	top 2nd leaf	/
SRX6804839	/	OE NRP 3	heading-stage	top 2nd leaf	/
SRX6804836	/	OE NRP 2	heading-stage	top 2nd leaf	/
SRX6804835	/	OE NRP 2	heading-stage	top 2nd leaf	/
SRX6804837	/	OE NRP 2	heading-stage	top 2nd leaf	/
SRX6804842	/	OE NRP	heading-stage	top 2nd leaf	/
SRX6804840	/	OE NRP	heading-stage	top 2nd leaf	/
SRX1001153	/	OE ABF1V	28d	leaf	control
SRX1001155	/	OE ABF1V	28d	leaf	control
SRX1001150	/	OE ABF1V	28d	leaf	control
SRX1001148	/	OE ABF1E	28d	leaf	control
SRX1001146	/	OE ABF1E	28d	leaf	control
SRX1001147	/	OE ABF1E	28d	leaf	control
SRX7753337	ZH11	OE 20	14d	root	/
SRX7753338	ZH11	OE 20	14d	root	/
SRX9716866	Kitaake	OE 11	/	leaf	/
SRX9716860	Kitaake	OE 11	/	root	/
SRX9716858	Kitaake	OE 11	15DPA	seed	/
SRX9716859	Kitaake	OE 11	20DPA	seed	/
SRX9716857	Kitaake	OE 11	10DPA	seed	/
SRX2592067	japonica	OE	5-leaf-stage	stem & leaf	/
SRX2592065	japonica	OE	5-leaf-stage	stem & leaf	/
SRX4137896	/	OE	5w	seed	/
SRX2592066	japonica	OE	5-leaf-stage	stem & leaf	/
SRX4137895	/	OE	5w	seed	/
SRX9719309	Nipponbare	null	52d-after-germination(tillering)	root & shoot	/
SRX4961160	Nipponbare	NTL3-/-	8DAG	seedling	control
SRX4961161	Nipponbare	NTL3-/-	8DAG	seedling	control
SRX4961164	Nipponbare	NTL3-/-	8DAG	seedling	heat stress
SRX4961159	Nipponbare	NTL3-/-	8DAG	seedling	control
SRX4961163	Nipponbare	NTL3-/-	8DAG	seedling	heat stress
SRX4961162	Nipponbare	NTL3-/-	8DAG	seedling	heat stress
SRX8586574	IRAT109	NT	4wk	leaf	drought 12h
SRX8586582	IRAT109	NT	4wk	leaf	control
SRX2458146	/	NT	2wk-vegetative-stage	root	control
SRX8586575	IRAT109	NT	4wk	leaf	control
SRX8586579	IRAT109	NT	4wk	leaf	drought 12h
SRX8586577	IRAT109	NT	4wk	leaf	drought 3h
SRX2458151	/	NT	2wk-vegetative-stage	root	control
SRX8586578	IRAT109	NT	4wk	leaf	drought 3h
SRX8586576	IRAT109	NT	4wk	leaf	drought 3h
SRX1740212	Nipponbare	NT	2wk	root	control
SRX8586580	IRAT109	NT	4wk	leaf	drought 12h
SRX1740215	Hwayoung	NT	2wk	root	control
SRX8586565	IRAT109	NT	4wk	leaf	control
SRX8413194	Nakdong	NT	4wk	leaf	/
SRX2458147	/	NT	2wk-vegetative-stage	root	control
SRX2458150	/	NT	2wk-vegetative-stage	root	control
SRX6732650	Nakdong	non-trasngenic	3w	body	/
SRX7670266	/	non-KO	mature	leaf	/
SRX7670265	/	non-KO	mature	leaf	/
SRX7670267	/	non-KO	mature	leaf	/
SRX5780897	Nipponbare	Nipponbare	/	embryo	/
SRX7426720	/	Nipponare	young-2w-seedling	leaf	/
SRX7426726	/	Nipponare	mature-floral-induction-phase	leaf	/
SRX7426724	/	Nipponare	1w-after-planting	root	/
SRX7426721	/	Nipponare	1.5â€“4.5cm	panicle	/
SRX7426725	/	Nipponare	mature-floral-induction-phase	leaf	/
SRX7426723	/	Nipponare	1w-after-planting	root	/
SRX7426722	/	Nipponare	1.5â€“4.5cm	panicle	/
SRX7426719	/	Nipponare	young-2w-seedling	leaf	/
SRX3604228	/	NIL_OsGRF4	reproductive-stage(7cm-young)	panicle	/
SRX3604225	/	NIL_OsGRF4	reproductive-stage(7cm-young)	panicle	/
SRX7426748	/	Nanjing11	young-2w-seedling	leaf	/
SRX7426747	/	Nanjing11	young-2w-seedling	leaf	/
SRX6655434	Teqing	nal8	7DAE	seedling	/
SRX6655433	Teqing	nal8	7DAE	seedling	/
SRX6655429	Teqing	nal8	7DAE	seedling	/
SRX674297	Nagina 22	Nagina 22	/	seedling	desiccation stress
SRX674293	Nagina 22	Nagina 22	/	seedling	control
SRX5780901	Nipponbare	N9_hybrid	/	embryo	/
SRX5780900	Nipponbare	N9_hybrid	/	embryo	/
SRX3604226	/	N_OsGRF4	reproductive-stage(7cm-young)	panicle	/
SRX3604223	/	N_OsGRF4	reproductive-stage(7cm-young)	panicle	/
SRX3604224	/	N_OsGRF4	reproductive-stage(7cm-young)	panicle	/
DRX016471	Norin 8	mutant	/	callus	mutant D
DRX016472	Norin 8	mutant	/	callus	mutant N
DRX016473	Norin 8	mutant	/	callus	mutant L
SRX7690315	Cypress	mutant	53DAS-booting	leaf	/
SRX8911244	/	mutant	4w	top 3rd leaf	mutant
SRX5406940	Nipponbare	mutant	seedling-14d	seedling	/
SRX6084893	/	mutant	21d-seeding	leaf	/
SRX9121044	Donglanmomi	mutant	110d-growth-stage	grain	/
SRX8911241	Pir1b	mutant	4wk	top 2nd leaf	/
SRX2805019	Zhonghua11	mutant	/	leaf	/
SRX8911238	Pir1a	mutant	4wk	flag leaf	/
SRX8155340	NIL-gaf1	mutant	15DAF-filling-stage	seed	/
SRX2253028	xiushui63	mutant	8d	root	/
SRX6084891	/	mutant	21d-seeding	leaf	/
SRX8911243	Pir1c	mutant	4wk	top 3rd leaf	/
SRX8100247	japonica(Dongjin)	mutant	/	seed	/
SRX7690317	Cypress	mutant	53DAS-booting	leaf	/
SRX8911242	Pir1c	mutant	4wk	top 3rd leaf	/
SRX9121038	Donglanmomi	mutant	120d-growth-stage	grain	/
SRX8911247	Pir1a	mutant	4wk	flag leaf	/
SRX9121043	Donglanmomi	mutant	110d-growth-stage	grain	/
SRX969056	Hwayoung	mutant	mature	leaf	mutant
SRX9121042	Donglanmomi	mutant	110d-growth	grain	/
SRX5406944	Nipponbare	mutant	seedling-14d	seedling	/
SRX8911239	Pir1b	mutant	4wk	top 2nd leaf	/
SRX7690316	Cypress	mutant	53DAS-booting	leaf	/
SRX9121040	Donglanmomi	mutant	120d-growth-stage	grain	/
SRX8100246	japonica(Dongjin)	mutant	/	seed	/
SRX8911246	Pir1a	mutant	4wk	flag leaf	/
SRX9121033	Donglanmomi	mutant	115d-growth-stage	grain	/
SRX8155342	NIL-gaf1	mutant	15DAF-filling-stage	seed	/
SRX9121039	Donglanmomi	mutant	120d-growth-stage	grain	/
SRX9121048	Donglanmomi	mutant	115d-growth-stage	grain	/
SRX2253027	xiushui63	mutant	8d	root	/
SRX8911240	Pir1b	mutant	4wk	top 2nd leaf	/
SRX8155341	NIL-gaf1	mutant	15DAF-filling-stage	seed	/
SRX5406943	Nipponbare	mutant	seedling-14d	seedling	/
SRX7544552	KS	mutant	6d	root tip	/
SRX7544553	KS	mutant	6d	root tip	/
SRX6084890	L.subsp.japonica	mutant	21d	leaf	/
SRX9121034	Donglanmomi	mutant	115d-growth	grain	/
SRX4991466	Tainung67(japonica)	MIR7695-Ac	/	leaf	infected with M.oryzae
SRX4991460	Tainung67(japonica)	MIR7695-Ac	/	leaf	mock
SRX4991462	Tainung67(japonica)	MIR7695-Ac	/	leaf	mock
SRX4991465	Tainung67(japonica)	MIR7695-Ac	/	leaf	infected with M.oryzae
SRX3961656	XiuShui 134 (XS134)	mir396ef	20d	seedling shoot	D371
SRX3961658	XiuShui 134 (XS134)	mir396ef	20d	seedling shoot	D389
SRX3961655	XiuShui 134 (XS134)	mir396ef	20d	seedling shoot	D371
SRX3961662	XiuShui 134 (XS134)	mir396ef	heading-stage	developing uppermost internode	XS134
SRX3961663	XiuShui 134 (XS134)	mir396ef	heading-stage	developing uppermost internode	D371
SRX3961654	XiuShui 134 (XS134)	mir396ef	20d	seedling shoot	D371
SRX3961657	XiuShui 134 (XS134)	mir396ef	20d	seedling shoot	D389
SRX3961664	XiuShui 134 (XS134)	mir396ef	heading-stage	developing uppermost internode	D371
SRX3961653	XiuShui 134 (XS134)	mir396ef	20d	seedling shoot	XS134
SRX7426706	/	Minghui 63	1.5â€“4.5cm	panicle	/
SRX7426710	/	Minghui 63	mature-floral-induction-phase	leaf	/
SRX7426708	/	Minghui 63	1w-after-planting	root	/
SRX7426705	/	Minghui 63	1.5â€“4.5cm	panicle	/
SRX7426704	/	Minghui 63	young-2w-seedling	leaf	/
SRX7426707	/	Minghui 63	1w-after-planting	root	/
SRX7426703	/	Minghui 63	young-2w-seedling	leaf	/
SRX7426709	/	Minghui 63	mature-floral-induction-phase	leaf	/
ERX4629886	Kasalath	MIM164c	/	seed	/
ERX4629884	Kasalath	MIM164c	/	seed	/
ERX4629885	Kasalath	MIM164c	/	seed	/
SRX7580130	Nipponbare	mhz11	2d-etiolated-seedling	root	ethylene 8h
SRX7580131	Nipponbare	mhz11	2d-etiolated-seedling	root	ethylene 8h
SRX7580145	Nipponbare	mhz11	2d-etiolated-seedling	shoot	air
SRX7580146	Nipponbare	mhz11	2d-etiolated-seedling	shoot	air
SRX7580147	Nipponbare	mhz11	2d-etiolated-seedling	shoot	ethylene 4h
SRX7580148	Nipponbare	mhz11	2d-etiolated-seedling	shoot	ethylene 4h
SRX7580149	Nipponbare	mhz11	2d-etiolated-seedling	shoot	ethylene 8h
SRX7580150	Nipponbare	mhz11	2d-etiolated-seedling	shoot	ethylene 8h
SRX7580160	Nipponbare	mhz11	2d-etiolated-seedling	root	air
SRX7580161	Nipponbare	mhz11	2d-etiolated-seedling	root	air
SRX7580162	Nipponbare	mhz11	2d-etiolated-seedling	root	ethylene 4h
SRX7580163	Nipponbare	mhz11	2d-etiolated-seedling	root	ethylene 4h
SRX7438086	Nipponbare	mhz1	2d-etiolated-seedling	primary root	ethylene 3h
SRX7438087	Nipponbare	mhz1	2d-etiolated-seedling	primary root	ethylene 3h
SRX7438104	Nipponbare	mhz1	2d-etiolated-seedling	primary root	air
SRX7438105	Nipponbare	mhz1	2d-etiolated-seedling	primary root	air
SRX7438106	Nipponbare	mhz1	2d-etiolated-seedling	primary root	air
SRX7438107	Nipponbare	mhz1	2d-etiolated-seedling	primary root	ethylene 3h
SRX7517119	/	mEmBP-OE-4	heading-stage	top 2nd leaf	/
SRX7517118	/	mEmBP-OE	heading-stage	top 2nd leaf	/
SRX7517120	/	mEmBP-OE	heading-stage	top 2nd leaf	/
SRX7517117	/	mEmBP-OE	heading-stage	top 2nd leaf	/
SRX8244910	HHZ background	mel1-4	meiocyte(prophase-I)	embryo	/
SRX8244911	HHZ background	mel1-4	meiocyte(prophase-I)	embryo	/
SRX8244909	HHZ background	mel1-4	meiocyte(prophase-I)	embryo	/
DRX114844	Nipponbare	mel1-1	late-meiosis-stage	anther	mel1-1 mutant
DRX114845	Nipponbare	mel1-1	late-meiosis-stage	anther	mel1-1 mutant
DRX114846	Nipponbare	mel1-1	late-meiosis-stage	anther	mel1-1 mutant
DRX114847	Nipponbare	mel1-1	early-meiosis-stage	anther	mel1-1 mutant
DRX114848	Nipponbare	mel1-1	early-meiosis-stage	anther	mel1-1 mutant
DRX114849	Nipponbare	mel1-1	early-meiosis-stage	anther	mel1-1 mutant
DRX114850	Nipponbare	mel1-1	premeiosis-stage	anther	mel1-1 mutant
DRX114851	Nipponbare	mel1-1	premeiosis-stage	anther	mel1-1 mutant
DRX114852	Nipponbare	mel1-1	premeiosis-stage	anther	mel1-1 mutant
SRX7348127	/	MAL RNAi	5d-after-germination	crown root tip	/
SRX7348128	/	MAL RNAi	5d-after-germination	crown root tip	/
SRX3085976	/	M202(Sub1)	15d	shoot	dawn
SRX3085977	/	M202(Sub1)	15d	shoot	dusk
SRX3085978	/	M202(Sub1)	15d	shoot	midday
SRX3085979	/	M202(Sub1)	15d	shoot	midnight
SRX3085983	/	M202(Sub1)	15d	shoot	dawn
SRX3085984	/	M202(Sub1)	15d	shoot	dusk
SRX3085988	/	M202(Sub1)	15d	shoot	3d sub
SRX3085989	/	M202(Sub1)	15d	shoot	control
SRX3085990	/	M202(Sub1)	15d	shoot	midnight
SRX3085994	/	M202(Sub1)	15d	shoot	3d sub
SRX3085995	/	M202(Sub1)	15d	shoot	control
SRX3085996	/	M202(Sub1)	15d	shoot	midday
SRX3086000	/	M202(Sub1)	15d	shoot	dawn
SRX3086001	/	M202(Sub1)	15d	shoot	dusk
SRX3086002	/	M202(Sub1)	15d	shoot	midday
SRX3086006	/	M202(Sub1)	15d	shoot	control
SRX3086007	/	M202(Sub1)	15d	shoot	3d sub
SRX3086008	/	M202(Sub1)	15d	shoot	midnight
SRX3085973	/	M202	15d	shoot	dawn
SRX3085974	/	M202	15d	shoot	dusk
SRX3085975	/	M202	15d	shoot	midday
SRX3085980	/	M202	15d	shoot	dawn
SRX3085981	/	M202	15d	shoot	dusk
SRX3085982	/	M202	15d	shoot	midday
SRX3085985	/	M202	15d	shoot	3d sub
SRX3085986	/	M202	15d	shoot	control
SRX3085987	/	M202	15d	shoot	midnight
SRX3085991	/	M202	15d	shoot	3d sub
SRX3085992	/	M202	15d	shoot	control
SRX3085993	/	M202	15d	shoot	midnight
SRX3085997	/	M202	15d	shoot	dawn
SRX3085998	/	M202	15d	shoot	dusk
SRX3085999	/	M202	15d	shoot	midday
SRX3086003	/	M202	15d	shoot	3d sub
SRX3086004	/	M202	15d	shoot	control
SRX3086005	/	M202	15d	shoot	midnight
SRX7426732	/	Latisai1	young-2w-seedling	leaf	/
SRX7426731	/	Latisai1	young-2w-seedling	leaf	/
SRX7426729	/	LABELLE	young-2w-seedling	leaf	/
SRX7426730	/	LABELLE	young-2w-seedling	leaf	/
SRX5783638	PB1	L6	2.5mon	seedling	/
SRX5783637	PB1	L5	2.5mon	seedling	/
SRX5294847	OsEBP89 knockout	KO1	3w-seedling	leaf	/
SRX4219758	Japonica Group	ko	7d	aerial part	/
SRX4219757	Japonica Group	ko	7d	aerial part	/
SRX4219759	Japonica Group	ko	7d	aerial part	/
SRX8532794	/	Ki	vegetative-growth	root	normal
SRX8532795	/	Ki	vegetative-growth	root	normal
SRX8532799	/	Ki	vegetative-growth	root	salt stress
SRX8532801	/	Ki	vegetative-growth	root	salt stress
SRX8532798	/	Ki	vegetative-growth	root	normal
SRX8532800	/	Ki	vegetative-growth	root	salt stress
SRX4137898	/	KD	5w	seed	/
SRX4137897	/	KD	5w	seed	/
SRX8068516	Japanica	jmj703	seedling	leaf	/
SRX8068517	Japanica	jmj703	seedling	leaf	/
SRX6046239	Japanica	jmj703	seedling	leaf	/
SRX189769	Dongjin	jmj703	7DAG seedlings	seedling	/
SRX8068515	Japanica	jmj703	seedling	leaf	/
SRX5491251	/	JG30	2mon	leaf	PH 36hpi
SRX5491252	/	JG30	2mon	leaf	PH 48hpi
SRX5491248	/	JG30	2mon	leaf	PXO99A 48hpi
SRX5491246	/	JG30	2mon	leaf	PXO99A 24hpi
SRX5491249	/	JG30	2mon	leaf	PH 12hpi
SRX5491247	/	JG30	2mon	leaf	PXO99A 36hpi
SRX5491250	/	JG30	2mon	leaf	PH 24hpi
SRX5491244	/	JG30	2mon	leaf	control
SRX5491245	/	JG30	2mon	leaf	PXO99A 12hpi
SRX1620221	/	IRBB67	/	leaf	water 3hpi & low temperature
SRX1620225	/	IRBB67	/	leaf	water 72hpi & low temperature
SRX1620245	/	IRBB67	/	leaf	water 3hpi & low temperature
SRX1620241	/	IRBB67	/	leaf	PXO145 120hpi & low temperature
SRX1620223	/	IRBB67	/	leaf	water 3hpi & high temperature
SRX1620249	/	IRBB67	/	leaf	water 72hpi & low temperature
SRX1620229	/	IRBB67	/	leaf	water 120hpi & low temperature
SRX1620243	/	IRBB67	/	leaf	PXO145 120hpi & high temperature
SRX1620247	/	IRBB67	/	leaf	water 3hpi & high temperature
SRX1620227	/	IRBB67	21d	leaf	72hpi & high temperature
SRX1620259	/	IRBB67	/	leaf	PXO145 3hpi & high temperature
SRX1620233	/	IRBB67	/	leaf	PXO145 3hpi & low temperature
SRX1620239	/	IRBB67	/	leaf	PXO145 72hpi & high temperature
SRX1620253	/	IRBB67	/	leaf	water 120hpi & low temperature
SRX1620261	/	IRBB67	/	leaf	PXO145 72hpi & low temperature
SRX1620265	/	IRBB67	/	leaf	PXO145 120hpi & low temperature
SRX1620257	/	IRBB67	/	leaf	PXO145 3hpi & low temperature
SRX1620237	/	IRBB67	/	leaf	PXO145 72hpi & low temperature
SRX1620263	/	IRBB67	/	leaf	PXO145 72hpi & high temperature
SRX1620235	/	IRBB67	/	leaf	PXO145 3hpi & high temperature
SRX1620231	/	IRBB67	/	leaf	water 120hpi & high temperature
SRX1620255	/	IRBB67	/	leaf	water 120hpi & high temperature
SRX1620267	/	IRBB67	/	leaf	PXO145 120hpi & high temperature
SRX1620251	/	IRBB67	/	leaf	water 72hpi & high temperature
SRX7426753	/	IR72	young-2w-seedling	leaf	/
SRX7426754	/	IR72	young-2w-seedling	leaf	/
SRX674292	IR64	IR64	/	seedling	control
SRX674296	IR64	IR64	/	seedling	salinity stress
SRX674295	IR64	IR64	/	seedling	desiccation stress
SRX2213075	IR29(sensitive)	IR29	reproductive	flag leaf	stress
SRX2213074	IR29(sensitive)	IR29	reproductive	flag leaf	control
SRX2213077	IR29(sensitive)	IR29	reproductive	root	stress
SRX2213076	IR29(sensitive)	IR29	reproductive	root	control
SRX1620224	/	IR24	/	leaf	water 72hpi & low temperature
SRX1620244	/	IR24	/	leaf	water 3hpi & low temperature
SRX1620260	/	IR24	/	leaf	PXO145 72hpi & low temperature
SRX1620266	/	IR24	/	leaf	PXO145 120hpi & high temperature
SRX1620222	/	IR24	/	leaf	water 3hpi & high temperature
SRX1620238	/	IR24	/	leaf	PXO145 72hpi & high temperature
SRX1620242	/	IR24	/	leaf	PXO145 120hpi & high temperature
SRX1620258	/	IR24	/	leaf	PXO145 3hpi & high temperature
SRX1620230	/	IR24	/	leaf	water 120hpi & high temperature
SRX1620256	/	IR24	/	leaf	PXO145 3hpi & low temperature
SRX1620250	/	IR24	/	leaf	water 72hpi & high temperature
SRX1620236	/	IR24	21d	leaf	72hpi & low temperature
SRX1620264	/	IR24	/	leaf	PXO145 120hpi & low temperature
SRX1620232	/	IR24	/	leaf	PXO145 3hpi & low temperature
SRX1620228	/	IR24	/	leaf	water 120hpi & low temperature
SRX1620252	/	IR24	/	leaf	water 120hpi & low temperature
SRX1620248	/	IR24	/	leaf	water 72hpi & low temperature
SRX1620220	/	IR24	21d	leaf	water 3hpi & low temperature
SRX1620246	/	IR24	/	leaf	water 3hpi & high temperature
SRX1620240	/	IR24	/	leaf	PXO145 120hpi & low temperature
SRX1620226	/	IR24	/	leaf	water 72hpi & high temperature
SRX1620234	/	IR24	/	leaf	PXO145 3hpi & high temperature
SRX1620262	/	IR24	/	leaf	PXO145 72hpi & high temperature
SRX1620254	/	IR24	/	leaf	water 120hpi & high temperature
SRX1751890	Kitaake IP-XA21	IP-XA21	eukaryote	/	PGAT
SRX1751891	Kitaake IP-XA21	IP-XA21	eukaryote	/	PGBC
SRX1751892	Kitaake IP-XA21	IP-XA21	eukaryote	/	PGBN
SRX1751893	Kitaake IP-XA21	IP-XA21	eukaryote	/	PGAB
SRX1751894	Kitaake IP-XA21	IP-XA21	eukaryote	/	PGBG
SRX1751895	Kitaake IP-XA21	IP-XA21	eukaryote	/	PGBH
SRX1751896	Kitaake IP-XA21	IP-XA21	eukaryote	/	PGAA
[truncated: 7,968 more rows]

## Sheet: Supplementary Data 3
Supplementary Data 3. List of HVGs used to train machine learning models on maize.
Gene	effect.size	p.value	q.value
Zm00001d001021	20544.3	0	0
Zm00001d048221	19887.9	0	0
Zm00001d002289	18937.6	0	0
ENSRNA049463340	17223.9	0	0
ENSRNA049477060	14242.9	0	0
Zm00001d012692	14080.1	0	0
Zm00001d030243	13230.4	0	0
ENSRNA049478350	11667.9	0	0
Zm00001d034982	11551.6	0	0
Zm00001d035746	11548.1	0	0
Zm00001d023276	11451.3	0	0
Zm00001d048869	11328.5	0	0
Zm00001d044658	11189.9	0	0
Zm00001d020818	11058.1	0	0
Zm00001d015024	11041	0	0
Zm00001d030799	10732.4	0	0
Zm00001d005960	10676.8	0	0
ENSRNA049478122	10115.1	0	0
Zm00001d022695	9070.23	0	0
ENSRNA049440843	9058.88	0	0
Zm00001d022543	8714	0	0
Zm00001d032551	8484.47	0	0
ENSRNA049465834	8208.85	0	0
Zm00001d027560	8084.92	0	0
ENSRNA049447196	7781.76	0	0
ENSRNA049450950	7724.27	0	0
ENSRNA049449221	7415.24	0	0
Zm00001d023040	7351.03	0	0
ENSRNA049478560	7236.12	0	0
Zm00001d023926	7220.56	0	0
ENSRNA049475707	6932.26	0	0
Zm00001d022878	6805.91	0	0
ENSRNA049462573	6423.34	0	0
zma-MIR395m	6409.01	0	0
ENSRNA049450586	6323.66	0	0
Zm00001d052204	6203.05	0	0
ENSRNA049478557	6197.28	0	0
Zm00001d041699	6129.77	0	0
Zm00001d004777	6080.99	0	0
Zm00001d012919	6020.56	0	0
Zm00001d000902	5861.9	0	0
Zm00001d042832	5841.36	0	0
Zm00001d015158	5786.47	0	0
Zm00001d000759	5705.15	0	0
Zm00001d019448	5576.45	0	0
ENSRNA049460733	5529.07	0	0
Zm00001d043008	5424.53	0	0
ENSRNA049448294	5418.42	0	0
ENSRNA049444385	5415.84	0	0
Zm00001d003936	5403.94	0	0
Zm00001d053470	5312.84	0	0
Zm00001d041851	5296.79	0	0
ENSRNA049468217	5280.61	0	0
ENSRNA049449674	5263.45	0	0
ENSRNA049448758	5246.43	0	0
Zm00001d012762	5229.97	0	0
ENSRNA049441214	5205.37	0	0
Zm00001d007122	5190.91	0	0
ENSRNA049447995	5108.94	0	0
ENSRNA049443270	5089.93	0	0
ENSRNA049475181	5001.03	0	0
Zm00001d037508	4984.73	0	0
ENSRNA049447346	4970.02	0	0
Zm00001d051217	4950.4	0	0
Zm00001d009467	4942.05	0	0
Zm00001d010593	4920.15	0	0
ENSRNA049445985	4913.54	0	0
ENSRNA049447011	4913.29	0	0
Zm00001d042138	4863.59	0	0
Zm00001d015136	4856.73	0	0
Zm00001d020394	4848.69	0	0
Zm00001d015187	4772.57	0	0
Zm00001d042037	4768.95	0	0
ENSRNA049467703	4757.75	0	0
ENSRNA049450532	4734.36	0	0
Zm00001d041160	4723.7	0	0
ENSRNA049479057	4717.99	0	0
Zm00001d047016	4714.45	0	0
Zm00001d053647	4643.94	0	0
Zm00001d028589	4635.28	0	0
Zm00001d034243	4609.28	0	0
Zm00001d031190	4604.54	0	0
ENSRNA049473920	4558.12	0	0
ENSRNA049476313	4527.58	0	0
ENSRNA049450111	4475.12	0	0
Zm00001d025245	4464.56	0	0
Zm00001d035006	4392.37	0	0
ENSRNA049459930	4386.04	0	0
Zm00001d011960	4375.83	0	0
ENSRNA049458706	4362.98	0	0
Zm00001d030244	4284.75	0	0
Zm00001d020846	4278.47	0	0
Zm00001d016706	4274.18	0	0
Zm00001d008896	4244.39	0	0
Zm00001d018858	4182.29	0	0
Zm00001d049865	4152.93	0	0
Zm00001d034631	4093.11	0	0
ENSRNA049446241	4088.65	0	0
ENSRNA049449366	4087.34	0	0
Zm00001d023526	4068.94	0	0
Zm00001d030629	4068.91	0	0
Zm00001d017556	4053.74	0	0
Zm00001d004549	4039.66	0	0
ENSRNA049440136	3988.12	0	0
Zm00001d025424	3982.68	0	0
ENSRNA049438546	3960.8	0	0
ENSRNA049450384	3960.02	0	0
Zm00001d008423	3955.4	0	0
Zm00001d006334	3931.27	0	0
ENSRNA049446082	3897.85	0	0
Zm00001d006362	3895.04	0	0
ENSRNA049450072	3840.93	0	0
Zm00001d038945	3832.2	0	0
Zm00001d046845	3814.52	0	0
Zm00001d023862	3804.51	0	0
Zm00001d047152	3790.87	0	0
ENSRNA049440259	3777.93	0	0
ENSRNA049438404	3769.15	0	0
Zm00001d032559	3764.86	0	0
Zm00001d024902	3763.94	0	0
Zm00001d009942	3760.4	0	0
Zm00001d015784	3744.26	0	0
Zm00001d006120	3738.83	0	0
Zm00001d023809	3737	0	0
Zm00001d036109	3699.52	0	0
Zm00001d033838	3684.88	0	0
Zm00001d003270	3646.77	0	0
ENSRNA049442135	3611.43	0	0
ENSRNA049467718	3595.5	0	0
Zm00001d050354	3561.68	0	0
Zm00001d027327	3524.51	0	0
ENSRNA049441950	3522.52	0	0
Zm00001d028135	3514.51	0	0
Zm00001d018379	3502.04	0	0
ENSRNA049476306	3491.12	0	0
ENSRNA049447742	3480.75	0	0
Zm00001d005953	3479.89	0	0
Zm00001d034123	3472.03	0	0
ENSRNA049443007	3445.5	0	0
Zm00001d001454	3429.49	0	0
Zm00001d016875	3406.61	0	0
Zm00001d013106	3406.54	0	0
Zm00001d049037	3383.84	0	0
Zm00001d010563	3375.7	0	0
Zm00001d018351	3363.69	0	0
Zm00001d049596	3360.57	0	0
Zm00001d045929	3359.42	0	0
ENSRNA049443819	3353.49	0	0
Zm00001d029082	3342.93	0	0
Zm00001d018841	3338.8	0	0
ENSRNA049445327	3330.73	0	0
Zm00001d010721	3275.14	0	0
Zm00001d042032	3255.08	0	0
Zm00001d018666	3241.31	0	0
Zm00001d016494	3196.62	0	0
Zm00001d047510	3188.9	0	0
Zm00001d007913	3155.23	0	0
Zm00001d007906	3155.04	0	0
Zm00001d018453	3129.21	0	0
Zm00001d035917	3119.02	0	0
Zm00001d047398	3112.58	0	0
Zm00001d027067	3082.09	0	0
Zm00001d013157	3050.31	0	0
Zm00001d037201	3040.84	0	0
ENSRNA049441066	3029.85	0	0
ENSRNA049448577	2997.39	0	0
ENSRNA049448571	2994.32	0	0
Zm00001d039984	2992.86	0	0
ENSRNA049450492	2987.05	0	0
Zm00001d052166	2981.36	0	0
ENSRNA049449327	2938.02	0	0
Zm00001d011820	2934.88	0	0
Zm00001d038430	2889.72	0	0
Zm00001d037705	2849.31	0	0
Zm00001d028758	2845.86	0	0
Zm00001d051357	2821.97	0	0
Zm00001d013754	2815.27	0	0
ENSRNA049476743	2801.97	0	0
Zm00001d035464	2780.81	0	0
ENSRNA049442934	2766.54	0	0
Zm00001d041936	2761.46	0	0
ENSRNA049449042	2722.34	0	0
Zm00001d052598	2718.15	0	0
Zm00001d048762	2709.73	0	0
ZemaCt149	2708	0	0
Zm00001d000392	2705.91	0	0
ENSRNA049448599	2691.3	0	0
Zm00001d033202	2684.87	0	0
ENSRNA049441317	2674.43	0	0
Zm00001d052406	2666.73	0	0
ENSRNA049441819	2664.77	0	0
Zm00001d047372	2638.87	0	0
Zm00001d038670	2632.6	0	0
Zm00001d003230	2587.77	0	0
ENSRNA049443563	2563.37	0	0
ENSRNA049441695	2546.44	0	0
ENSRNA049449307	2539.67	0	0
Zm00001d017362	2530.57	0	0
Zm00001d028892	2524.15	0	0
ENSRNA049448359	2511.48	0	0
Zm00001d038573	2505.63	0	0
Zm00001d051428	2493.71	0	0
Zm00001d028136	2489.26	0	0
Zm00001d038939	2488.91	0	0
Zm00001d021884	2470.49	0	0
Zm00001d010701	2467.27	0	0
Zm00001d033403	2426.74	0	0
Zm00001d006991	2416.07	0	0
ENSRNA049445530	2409.41	0	0
ENSRNA049448153	2404.83	0	0
Zm00001d009443	2392.15	0	0
Zm00001d015350	2390.16	0	0
Zm00001d018252	2385.81	0	0
ENSRNA049448437	2382.69	0	0
Zm00001d009441	2379.49	0	0
Zm00001d041085	2365.6	0	0
ENSRNA049451374	2363.15	0	0
Zm00001d039023	2342.86	0	0
Zm00001d035944	2338.33	0	0
ENSRNA049474992	2328.4	0	0
Zm00001d027543	2299.51	0	0
ENSRNA049445368	2296.99	0	0
Zm00001d038621	2296.94	0	0
Zm00001d033209	2285.22	0	0
ENSRNA049449156	2274.15	0	0
ENSRNA049443552	2269.37	0	0
Zm00001d051738	2269.11	0	0
ENSRNA049470983	2263.08	0	0
Zm00001d027033	2261.51	0	0
Zm00001d005890	2259.6	0	0
ENSRNA049449148	2254.83	0	0
Zm00001d024137	2228.29	0	0
ENSRNA049459632	2210.59	0	0
Zm00001d006952	2186.88	0	0
Zm00001d008576	2183.34	0	0
ENSRNA049448032	2166.1	0	0
Zm00001d013158	2159.18	0	0
ENSRNA049439244	2153.43	0	0
Zm00001d001496	2147.65	0	0
ENSRNA049443707	2147.11	0	0
Zm00001d025172	2144.6	0	0
ENSRNA049446119	2134.51	0	0
ENSRNA049461765	2123.24	0	0
Zm00001d053291	2096.88	0	0
Zm00001d007847	2082.12	0	0
Zm00001d053292	2077.63	0	0
Zm00001d041980	2077.59	0	0
Zm00001d012575	2074.3	0	0
Zm00001d003647	2059.54	0	0
ENSRNA049455334	2028.96	0	0
ZeamMt027	2019	0	0
Zm00001d049115	2009.66	0	0
ENSRNA049440238	2008.77	0	0
Zm00001d031521	2001.84	0	0
ENSRNA049460753	1988.67	0	0
Zm00001d004337	1978.49	0	0
Zm00001d008438	1963.21	0	0
Zm00001d014558	1960.7	0	0
Zm00001d051825	1955.89	0	0
ENSRNA049448640	1947.61	0	0
ZemaCt153	1933.96	0	0
Zm00001d037128	1916.91	0	0
Zm00001d053792	1916.53	0	0
Zm00001d051454	1914.13	0	0
Zm00001d012120	1906.32	0	0
Zm00001d047264	1901.53	0	0
Zm00001d044616	1873.37	0	0
Zm00001d022090	1866.68	0	0
Zm00001d038534	1861.43	0	0
Zm00001d013266	1837.59	0	0
ENSRNA049449723	1837.41	0	0
Zm00001d021887	1830.85	0	0
Zm00001d019603	1830.42	0	0
Zm00001d023837	1829.61	0	0
ENSRNA049451382	1812.93	0	0
Zm00001d000285	1810.84	0	0
ENSRNA049467843	1786.61	0	0
Zm00001d046527	1786.07	0	0
ZemaCt145	1773.68	0	0
Zm00001d004266	1769.39	0	0
Zm00001d034563	1751.64	0	0
ENSRNA049439300	1744.39	0	0
ENSRNA049447467	1737.28	0	0
ENSRNA049443772	1736.12	0	0
Zm00001d011475	1722.69	0	0
ENSRNA049453841	1705.91	0	0
Zm00001d000264	1701.38	0	0
Zm00001d017741	1674.21	0	0
Zm00001d023819	1639.9	0	0
Zm00001d030047	1632.79	0	0
ENSRNA049439691	1617.16	0	0
Zm00001d051379	1608.57	0	0
Zm00001d000212	1602.11	0	0
ENSRNA049449434	1598.61	0	0
Zm00001d021381	1579.29	0	0
Zm00001d028356	1575.88	0	0
Zm00001d019295	1569.53	0	0
ENSRNA049446278	1562.46	0	0
Zm00001d046858	1561.83	0	0
Zm00001d043476	1556.3	0	0
Zm00001d013930	1549.93	0	0
ENSRNA049473114	1533.19	0	0
Zm00001d022255	1526.06	0	0
Zm00001d037133	1523.9	0	0
ENSRNA049445436	1522.97	0	0
Zm00001d000265	1517.09	0	0
Zm00001d012617	1516.79	0	0
Zm00001d053788	1507.77	0	0
Zm00001d027034	1499.74	0	0
Zm00001d011437	1484.01	0	0
Zm00001d000746	1468.04	0	0
Zm00001d011345	1463.9	0	0
Zm00001d026123	1460.86	0	0
ENSRNA049469023	1449.04	0	0
Zm00001d022970	1440.29	0	0
Zm00001d040600	1397.76	0	0
ENSRNA049473142	1394.25	0	0
ENSRNA049440276	1386.56	0	0
Zm00001d040683	1369.5	0	0
Zm00001d028300	1351.3	0	0
Zm00001d054048	1349.61	0	0
Zm00001d010829	1347.71	0	0
ENSRNA049476098	1346.95	0	0
ENSRNA049438965	1337.52	0	0
ENSRNA049456746	1307.44	0	0
ENSRNA049444172	1305.26	0	0
Zm00001d027031	1288.45	0	0
Zm00001d043597	1271.94	0	0
Zm00001d040761	1253.85	0	0
Zm00001d011342	1251.41	0	0
ENSRNA049445418	1251.08	0	0
ENSRNA049445751	1243.8	0	0
Zm00001d038758	1241.11	0	0
Zm00001d042446	1232.41	0	0
Zm00001d000586	1219.03	0	0
Zm00001d011340	1217.06	0	0
ENSRNA049463630	1211.97	0	0
Zm00001d049777	1204.41	0	0
Zm00001d035946	1203.9	0	0
Zm00001d029775	1197.98	0	0
Zm00001d015018	1195.59	0	0
ENSRNA049475128	1193.15	0	0
ENSRNA049444705	1192.57	0	0
Zm00001d001325	1187.16	0	0
Zm00001d019137	1181.16	0	0
Zm00001d003931	1180.33	0	0
Zm00001d025467	1173.02	0	0
ENSRNA049467592	1170.07	0	0
ENSRNA049478126	1166.89	0	0
Zm00001d053328	1162.85	0	0
Zm00001d007523	1160.66	0	0
Zm00001d040917	1156.86	0	0
Zm00001d035826	1154.11	0	0
Zm00001d009002	1153.05	0	0
Zm00001d032023	1138.79	0	0
ENSRNA049455301	1136.89	0	0
ENSRNA049455261	1130.8	0	0
Zm00001d001467	1128.97	0	0
Zm00001d018254	1117.1	0	0
Zm00001d005773	1114.02	0	0
ENSRNA049458722	1111.85	0	0
Zm00001d019032	1109.71	0	0
ENSRNA049467891	1106.75	0	0
Zm00001d006852	1106.63	0	0
Zm00001d053814	1101.16	0	0
Zm00001d022253	1100.1	0	0
ENSRNA049441496	1098.92	0	0
Zm00001d009012	1088.96	0	0
ENSRNA049478313	1078.45	0	0
Zm00001d045489	1070.49	0	0
ENSRNA049456769	1064.24	0	0
Zm00001d040328	1061.54	0	0
Zm00001d027820	1053.5	0	0
Zm00001d027032	1045.78	0	0
ENSRNA049467709	1041.27	0	0
Zm00001d027821	1041.15	0	0
Zm00001d001674	1037.81	0	0
ENSRNA049475761	1032.09	0	0
Zm00001d037319	1025.66	0	0
ENSRNA049439420	1016.37	0	0
Zm00001d029773	1014.13	0	0
ZeamMt002	1000.06	0	0
Zm00001d015311	998.491	0	0
Zm00001d035943	998.194	0	0
ENSRNA049449738	991.913	0	0
Zm00001d051218	977.575	0	0
ENSRNA049468070	974.563	0	0
Zm00001d024660	963.204	0	0
ENSRNA049467947	960.603	0	0
Zm00001d044049	958.463	0	0
Zm00001d021601	953.302	0	0
Zm00001d002556	951.234	0	0
Zm00001d033358	949.881	0	0
Zm00001d025432	946.367	0	0
Zm00001d030434	942.727	0	0
Zm00001d022472	940.615	0	0
ENSRNA049447400	933.237	0	0
Zm00001d037470	932.729	0	0
Zm00001d022660	931.66	0	0
Zm00001d013783	925.966	0	0
ENSRNA049439996	919.685	0	0
Zm00001d002474	912.429	0	0
Zm00001d007049	910.319	0	0
Zm00001d030590	891.399	0	0
ENSRNA049444555	886.697	0	0
Zm00001d052558	884.243	0	0
ENSRNA049455358	882.021	0	0
ENSRNA049475138	876.923	0	0
ENSRNA049454293	876.871	0	0
Zm00001d044419	873.106	0	0
ZeamMp090	869.763	0	0
Zm00001d019033	865.142	0	0
Zm00001d027819	857.127	0	0
ENSRNA049469005	855.417	0	0
Zm00001d016883	843.436	0	0
Zm00001d019453	842.245	0	0
Zm00001d030236	840.214	0	0
Zm00001d030056	832.512	0	0
ENSRNA049457187	828.546	0	0
Zm00001d003205	825.7	0	0
ENSRNA049449280	824.905	0	0
Zm00001d048906	824.143	0	0
ENSRNA049478260	819.968	0	0
Zm00001d027035	816.826	0	0
Zm00001d026178	814.127	0	0
ENSRNA049445213	806.288	0	0
ZemaCt143	802.322	0	0
ENSRNA049470569	798.031	0	0
ENSRNA049459026	796.75	0	0
Zm00001d021440	796.073	0	0
ENSRNA049473133	796.052	0	0
Zm00001d005781	792.971	0	0
ENSRNA049997242	791.46	0	0
ENSRNA049468983	786.996	0	0
ENSRNA049476748	785.392	0	0
Zm00001d022279	782.319	0	0
Zm00001d049291	780.789	0	0
Zm00001d049774	777.632	0	0
Zm00001d017346	776.493	0	0
ENSRNA049455219	773.129	0	0
ENSRNA049474860	766.781	0	0
ENSRNA049473192	760.934	0	0
Zm00001d008750	759.966	0	0
Zm00001d034315	750.745	0	0
Zm00001d036841	748.986	0	0
Zm00001d019969	746.977	0	0
Zm00001d007431	746.883	0	0
Zm00001d031141	740.411	0	0
Zm00001d048764	738.34	0	0
Zm00001d036603	734.97	0	0
Zm00001d000926	734.387	0	0
Zm00001d006000	728.345	0	0
Zm00001d002517	727.936	0	0
ENSRNA049472265	727.63	0	0
Zm00001d024893	726.58	0	0
Zm00001d006218	718.041	0	0
Zm00001d009959	705.396	0	0
Zm00001d007717	701.974	0	0
Zm00001d044617	700.802	0	0
Zm00001d009130	699.282	0	0
Zm00001d044996	698.663	0	0
Zm00001d033627	689.195	0	0
ENSRNA049473122	688.756	0	0
ENSRNA049467902	686.908	0	0
ENSRNA049467653	686.241	0	0
Zm00001d031138	682.021	0	0
Zm00001d018253	677.486	0	0
Zm00001d030447	672.175	0	0
Zm00001d000951	663.918	0	0
Zm00001d005512	663.816	0	0
Zm00001d036842	659.458	0	0
Zm00001d045708	654.659	0	0
Zm00001d023512	654.079	0	0
ENSRNA049479419	650.863	0	0
ENSRNA049477002	650.124	0	0
Zm00001d019608	650.123	0	0
Zm00001d031134	646.436	0	0
ENSRNA049468115	643.295	0	0
ENSRNA049474094	640.607	0	0
ENSRNA049445111	637.453	0	0
ENSRNA049456719	626.779	0	0
Zm00001d039748	621.386	0	0
ENSRNA049479810	620.093	0	0
Zm00001d054030	618.026	0	0
Zm00001d002570	615.564	0	0
Zm00001d047094	614.781	0	0
Zm00001d043265	610.816	0	0
ENSRNA049473127	607.836	0	0
Zm00001d039803	607.011	0	0
Zm00001d041230	606.234	0	0
ENSRNA049467989	603.317	0	0
Zm00001d031877	599.558	0	0
Zm00001d000032	597.499	0	0
Zm00001d026755	596.52	0	0
Zm00001d019324	593.002	0	0
Zm00001d016419	591.114	0	0
Zm00001d011026	587.881	0	0
Zm00001d013949	586.866	0	0
Zm00001d036824	579.819	0	0
ENSRNA049479065	578.983	0	0
Zm00001d000733	576.955	0	0
Zm00001d045947	571.433	0	0
Zm00001d053797	569.022	0	0
ENSRNA049455313	567.623	0	0
ENSRNA049473148	560.093	0	0
Zm00001d018321	559.153	0	0
Zm00001d000567	558.089	0	0
Zm00001d011028	557.119	0	0
Zm00001d019364	550.851	0	0
Zm00001d004550	547.125	0	0
ENSRNA049474872	546.759	0	0
ENSRNA049473225	546.599	0	0
ENSRNA049468138	546.419	0	0
ENSRNA049473105	546.106	0	0
Zm00001d007732	543.824	0	0
Zm00001d053934	536.657	0	0
Zm00001d000950	530.046	0	0
ENSRNA049466316	527.195	0	0
ENSRNA049466325	526.742	0	0
ENSRNA049474375	526.714	0	0
Zm00001d054022	525.983	0	0
Zm00001d019487	524.352	0	0
Zm00001d015384	515.879	0	0
Zm00001d026520	515.59	0	0
Zm00001d045863	512.543	0	0
Zm00001d007948	511.25	0	0
ENSRNA049996845	509.844	0	0
Zm00001d036542	506.666	0	0
Zm00001d024548	503.667	0	0
ENSRNA049474089	503.332	0	0
Zm00001d010418	500.941	0	0
Zm00001d036643	500.545	0	0
Zm00001d053618	500.223	0	0
ENSRNA049448687	499.819	0	0
ENSRNA049473254	497.391	0	0
Zm00001d046204	496.764	0	0
Zm00001d023033	495.02	0	0
ENSRNA049450008	494.716	0	0
Zm00001d045201	494.498	0	0
Zm00001d011016	493.119	0	0
ENSRNA049470348	490.516	0	0
Zm00001d005956	489.541	0	0
Zm00001d004405	487.023	0	0
Zm00001d036157	486.371	0	0
ENSRNA049466270	485.636	0	0
ZemaCt129	485.046	0	0
Zm00001d002473	484.875	0	0
Zm00001d014997	474.089	0	0
ENSRNA049443592	470.711	0	0
Zm00001d001162	462.666	0	0
Zm00001d036435	461.56	0	0
Zm00001d016782	459.971	0	0
Zm00001d016970	459.612	0	0
Zm00001d044894	458.464	0	0
ENSRNA049473241	458.43	0	0
ZeamMt015	458.131	0	0
Zm00001d011017	457.303	0	0
ZemaCt128	453.613	0	0
Zm00001d000275	451.612	0	0
Zm00001d045173	447.048	0	0
ENSRNA049477344	446.875	0	0
ENSRNA049468103	439.035	0	0
ENSRNA049462303	435.048	0	0
Zm00001d052117	432.848	0	0
Zm00001d001082	425.475	0	0
ENSRNA049479790	423.543	0	0
Zm00001d026605	422.775	0	0
Zm00001d018251	421.507	0	0
Zm00001d045247	416.653	0	0
Zm00001d036330	415.705	0	0
Zm00001d045571	413.427	0	0
Zm00001d036843	409.465	0	0
Zm00001d023369	408.957	0	0
Zm00001d053331	408.678	0	0
Zm00001d017421	405.852	0	0
ENSRNA049473236	405.7	0	0
Zm00001d007641	404.8	0	0
Zm00001d039382	404.539	0	0
Zm00001d047711	404.181	0	0
ENSRNA049473178	403.897	0	0
Zm00001d032969	402.201	0	0
Zm00001d048936	400.81	0	0
Zm00001d024208	400.375	0	0
Zm00001d040508	398.779	0	0
ENSRNA049467817	394.778	0	0
Zm00001d041739	393.58	0	0
Zm00001d016245	392.602	0	0
ENSRNA049479595	392.132	0	0
Zm00001d001732	390.872	0	0
Zm00001d007967	388.929	0	0
ENSRNA049477898	388.325	0	0
Zm00001d004355	388.009	0	0
ENSRNA049478375	385.053	0	0
ENSRNA049449459	383.714	0	0
ENSRNA049473303	383.085	0	0
Zm00001d015077	382.036	0	0
Zm00001d009886	380.492	0	0
Zm00001d026202	379.148	0	0
Zm00001d008928	377.869	0	0
Zm00001d023408	377.308	0	0
Zm00001d003405	376.373	0	0
Zm00001d031549	372.294	0	0
Zm00001d027720	371.926	0	0
Zm00001d032367	370.726	0	0
ENSRNA049473182	370.215	0	0
Zm00001d032491	370.003	0	0
Zm00001d008650	368.858	0	0
Zm00001d046619	367.974	5.05631e-08	8.16699e-07
Zm00001d016620	366.04	0	0
Zm00001d023090	365.898	0	0
ENSRNA049466693	362.698	0	0
Zm00001d043331	362.362	0	0
ENSRNA049455282	362.014	0	0
Zm00001d054095	361.608	0	0
Zm00001d014842	361.183	0	0
Zm00001d035837	358.393	0	0
ENSRNA049468999	358.255	0	0
Zm00001d034201	357.88	0	0
ENSRNA049467728	357.327	0	0
ENSRNA049448858	356.493	0	0
ENSRNA049473228	356.331	0	0
Zm00001d045257	356.282	0	0
Zm00001d018880	354.43	0	0
Zm00001d011498	353.42	0	0
ENSRNA049473220	350.535	0	0
Zm00001d013124	348.551	0	0
ENSRNA049476471	347.668	0	0
Zm00001d049957	347.434	0	0
Zm00001d024211	347.328	0	0
ENSRNA049437912	346.39	0	0
ENSRNA049468991	346.326	0	0
Zm00001d013693	345.948	0	0
ENSRNA049478262	345.802	0	0
Zm00001d003859	345.333	0	0
Zm00001d036819	344.808	0	0
Zm00001d028495	341.653	0	0
Zm00001d049536	341.584	0	0
Zm00001d012613	338.201	0	0
Zm00001d017910	337.669	0	0
Zm00001d039796	336.619	0	0
ENSRNA049451399	335.07	0	0
Zm00001d034305	332.789	0	0
Zm00001d015132	332.762	0	0
Zm00001d000297	332.462	0	0
Zm00001d004264	331.313	0	0
Zm00001d023306	330.892	0	0
Zm00001d029748	330.489	0	0
Zm00001d008895	329.63	0	0
Zm00001d011940	329.507	0	0
Zm00001d024234	328.869	0	0
Zm00001d050603	324.801	0	0
Zm00001d048348	322.926	0	0
Zm00001d009031	322.525	0	0
Zm00001d024900	321.718	0	0
Zm00001d050243	320.368	0	0
Zm00001d046784	319.621	0	0
Zm00001d037411	319.232	0	0
ENSRNA049476973	319.094	0	0
Zm00001d026250	318.957	0	0
Zm00001d004263	318.853	0	0
Zm00001d022459	318.021	0	0
Zm00001d009128	317.528	0	0
Zm00001d010010	316.629	0	0
Zm00001d039277	314.55	0	0
Zm00001d005500	313.531	0	0
Zm00001d007104	312.285	0	0
Zm00001d034153	311.858	0	0
Zm00001d025978	311.174	0	0
Zm00001d029683	310.902	0	0
Zm00001d031114	310.889	0	0
Zm00001d053933	309.685	0	0
ENSRNA049473389	306.457	0	0
Zm00001d050688	306.276	0	0
Zm00001d005545	304.935	0	0
Zm00001d031175	301.565	0	0
ENSRNA049478239	299.994	0	0
Zm00001d034780	299.877	0	0
ENSRNA049473385	299.416	0	0
Zm00001d047841	299.071	0	0
Zm00001d005581	299.053	0	0
ENSRNA049479907	298.959	0	0
Zm00001d035791	296.646	0	0
ENSRNA049467741	295.892	0	0
Zm00001d024872	295.366	0	0
Zm00001d025038	294.796	0	0
ENSRNA049473198	293.468	0	0
ENSRNA049449631	293.241	0	0
Zm00001d017652	291.916	0	0
Zm00001d007466	290.465	0	0
Zm00001d033206	287.615	0	0
ENSRNA049468021	286.863	0	0
Zm00001d019170	286.273	0	0
Zm00001d046007	285.272	0	0
ENSRNA049478041	284.932	0	0
Zm00001d039766	282.706	0	0
Zm00001d037890	282.245	0	0
Zm00001d041465	281.988	0	0
Zm00001d033268	280.899	0	0
Zm00001d048715	279.32	0	0
ENSRNA049477899	278.508	0	0
Zm00001d018874	277.388	0	0
ENSRNA049448099	276.2	0	0
Zm00001d018877	275.828	0	0
ENSRNA049461783	275.793	0	0
Zm00001d044375	275.681	0	0
Zm00001d039662	275.138	0	0
Zm00001d053112	275.127	0	0
Zm00001d037444	273.932	0	0
Zm00001d020122	272.874	0	0
ENSRNA049462239	272.82	0	0
Zm00001d045521	270.907	0	0
Zm00001d029568	270.824	0	0
Zm00001d037409	269.024	0	0
Zm00001d001574	268.675	0	0
Zm00001d011270	268.669	0	0
ZeamMt016	268.518	0	0
Zm00001d028126	267.021	0	0
Zm00001d005490	266.683	0	0
Zm00001d050552	266.31	0	0
Zm00001d034312	265.62	0	0
Zm00001d003600	265.154	0	0
Zm00001d017813	263.916	0	0
ENSRNA049468005	263.589	0	0
Zm00001d010581	263.319	0	0
Zm00001d027252	261.914	0	0
ENSRNA049475437	261.268	0	0
Zm00001d036199	261.209	0	0
Zm00001d023397	261.065	0	0
Zm00001d005913	260.577	0	0
Zm00001d000492	259.399	0	0
Zm00001d033327	258.572	0	0
ENSRNA049478162	258.478	0	0
Zm00001d054024	256.831	1.52881e-09	2.48072e-08
Zm00001d052877	256.284	0	0
Zm00001d040608	255.406	0	0
Zm00001d034089	254.94	0	0
Zm00001d052158	254.533	0	0
Zm00001d039249	253.391	0	0
ENSRNA049475794	253.007	0	0
Zm00001d019239	252.93	0	0
ENSRNA049478218	250.992	0	0
Zm00001d051567	248.804	0	0
Zm00001d044034	247.519	0	0
ENSRNA049476258	246.234	0	0
ENSRNA049472528	246.182	0	0
ENSRNA049467725	246.18	0	0
Zm00001d014315	245.347	0	0
Zm00001d040108	245.269	0	0
Zm00001d039429	243.542	0	0
Zm00001d004437	242.961	0	0
Zm00001d024337	242.486	0	0
ENSRNA049478183	240.915	0	0
Zm00001d019243	240.735	0	0
Zm00001d048337	239.953	0	0
Zm00001d031375	238.991	0	0
Zm00001d008523	238.619	0	0
ENSRNA049456702	237.544	0	0
Zm00001d008881	236.395	0	0
Zm00001d040271	235.45	0	0
Zm00001d021097	235.335	0	0
Zm00001d011747	234.957	0	0
ENSRNA049478307	234.117	0	0
Zm00001d047064	233.685	0	0
Zm00001d029631	231.715	0	0
Zm00001d050974	231.144	0	0
Zm00001d033507	230.584	0	0
Zm00001d010367	230.451	0	0
Zm00001d030245	230.45	0	0
Zm00001d033464	230.315	0	0
Zm00001d048352	229.066	0	0
Zm00001d020944	228.637	0	0
Zm00001d053320	228.068	0	0
Zm00001d030095	227.819	0	0
Zm00001d001055	227.682	0	0
ENSRNA049462071	227.498	0	0
ENSRNA049477376	226.758	0	0
Zm00001d025508	226.67	0	0
Zm00001d006669	226.432	0	0
Zm00001d044376	226.364	0	0
Zm00001d019478	226.275	0	0
ENSRNA049473160	225.56	0	0
Zm00001d024607	225.409	0	0
Zm00001d026766	225.306	0	0
Zm00001d017647	224.421	0	0
Zm00001d053008	223.885	0	0
Zm00001d014308	223.753	0	0
Zm00001d001056	221.552	0	0
Zm00001d021533	221.231	0	0
Zm00001d024120	220.272	0	0
Zm00001d005859	219.859	0	0
Zm00001d024486	219.753	0	0
Zm00001d026961	218.908	0	0
Zm00001d004459	218.614	0	0
Zm00001d038160	218.337	0	0
Zm00001d036268	218.286	0	0
Zm00001d004680	218.284	0	0
Zm00001d005963	217.63	0	0
Zm00001d047858	213.252	0	0
Zm00001d036820	212.536	0	0
Zm00001d024956	212.024	0	0
Zm00001d014731	211.976	0	0
Zm00001d003777	211.395	0	0
Zm00001d039212	210.676	0	0
Zm00001d014931	210.628	0	0
ENSRNA049453693	210.074	0	0
Zm00001d032492	209.685	0	0
ZemaCt140	209.392	0	0
Zm00001d043357	208.886	0	0
Zm00001d049534	208.594	0	0
Zm00001d046158	207.696	0	0
Zm00001d041922	206.881	0	0
Zm00001d023858	206.683	0	0
Zm00001d013660	206.045	0	0
Zm00001d002872	205.238	0	0
Zm00001d045875	205.11	0	0
ENSRNA049476092	204.03	0	0
Zm00001d002783	203.575	0	0
Zm00001d053599	203.386	0	0
Zm00001d031855	203.153	0	0
Zm00001d029816	203.056	0	0
Zm00001d016287	202.807	0	0
Zm00001d011630	202.618	0	0
Zm00001d039942	201.376	0	0
Zm00001d034741	201.083	0	0
Zm00001d014840	200.951	0	0
Zm00001d044874	200.779	0	0
ENSRNA049456789	200.337	0	0
Zm00001d014636	199.638	0	0
Zm00001d044378	199.328	0	0
Zm00001d031169	199.282	0	0
Zm00001d001031	198.347	0	0
Zm00001d017598	197.812	0	0
Zm00001d022282	196.219	0	0
ENSRNA049470312	196.006	0	0
Zm00001d039845	195.096	0	0
Zm00001d013991	194.295	0	0
Zm00001d041638	193.917	0	0
Zm00001d025926	193.86	0	0
Zm00001d032648	193.461	0	0
Zm00001d008950	193.189	0	0
Zm00001d015821	190.643	0	0
Zm00001d010219	190.182	0	0
Zm00001d021700	190.103	0	0
Zm00001d031904	189.846	0	0
Zm00001d030468	189.097	0	0
ENSRNA049478522	188.859	0	0
Zm00001d018879	188.354	0	0
Zm00001d037936	188.295	0	0
Zm00001d054086	187.142	0	0
Zm00001d045765	186.956	0	0
Zm00001d044588	186.767	0	0
Zm00001d015733	185.87	0	0
Zm00001d053662	185.76	0	0
ENSRNA049473251	185.638	0	0
Zm00001d052052	185.498	0	0
Zm00001d038640	185.218	0	0
Zm00001d045711	185.171	0	0
Zm00001d023617	184.902	0	0
Zm00001d009994	184.703	0	0
Zm00001d048658	184.427	0	0
ENSRNA049475579	184.196	0	0
Zm00001d035988	184.048	0	0
Zm00001d017031	183.621	0	0
Zm00001d004322	182.61	0	0
Zm00001d016177	182.424	0	0
Zm00001d038414	182.229	0	0
Zm00001d023973	181.93	0	0
Zm00001d002844	181.556	0	0
ENSRNA049479889	181.093	0	0
Zm00001d016444	180.941	0	0
Zm00001d017293	180.276	0	0
Zm00001d022912	179.994	0	0
ENSRNA049445768	179.964	0	0
Zm00001d048106	179.74	0	0
Zm00001d020970	179.111	0	0
Zm00001d003702	178.943	0	0
Zm00001d036037	178.881	0	0
Zm00001d049614	178.698	0	0
ENSRNA049461556	178.635	0	0
Zm00001d015825	178.542	0	0
Zm00001d040609	177.813	0	0
Zm00001d004581	177.588	0	0
Zm00001d044293	177.376	0	0
Zm00001d032662	177.064	0	0
Zm00001d046627	176.733	0	0
Zm00001d012925	176.678	0	0
Zm00001d036158	176.463	0	0
Zm00001d028561	176.239	0	0
Zm00001d048618	175.923	0	0
Zm00001d012799	175.86	0	0
Zm00001d036769	175.293	0	0
Zm00001d004209	174.311	0	0
Zm00001d031772	174.051	0	0
Zm00001d003701	174.036	0	0
Zm00001d027837	173.127	0	0
Zm00001d051938	172.709	0	0
Zm00001d043725	172.402	0	0
Zm00001d036773	171.672	0	0
ZeamMp137	171.411	0	0
ENSRNA049479781	171.057	0	0
Zm00001d050069	170.686	0	0
Zm00001d017996	170.608	0	0
Zm00001d049842	170.586	0	0
Zm00001d003554	170.447	0	0
Zm00001d039195	168.654	0	0
Zm00001d001054	168.529	0	0
Zm00001d050679	168.524	0	0
Zm00001d035871	168.305	0	0
Zm00001d008272	168.111	0	0
Zm00001d025287	167.999	0	0
Zm00001d014970	167.568	0	0
Zm00001d032631	167.504	0	0
Zm00001d037370	167.15	0	0
ENSRNA049478343	166.956	0	0
Zm00001d025906	166.931	0	0
Zm00001d034924	166.777	0	0
Zm00001d040747	166.74	0	0
ENSRNA049477133	166.733	0	0
Zm00001d054042	165.787	0	0
Zm00001d052736	165.76	0	0
Zm00001d001829	165.317	0	0
Zm00001d030720	164.765	0	0
Zm00001d052527	164.743	0	0
Zm00001d000304	164.472	0	0
Zm00001d043227	163.964	0	0
Zm00001d015977	163.884	0	0
Zm00001d029222	163.262	0	0
Zm00001d033200	163.095	0	0
Zm00001d003515	163.09	0	0
Zm00001d020475	162.997	0	0
ENSRNA049461468	162.907	0	0
Zm00001d026620	162.773	0	0
Zm00001d052285	162.754	0	0
ENSRNA049478272	162.609	0	0
Zm00001d005265	162.56	0	0
Zm00001d034746	162.458	0	0
Zm00001d038968	162.364	0	0
ENSRNA049472630	161.843	0	0
ENSRNA049473210	161.492	0	0
Zm00001d021912	161.325	0	0
Zm00001d051495	161.218	0	0
Zm00001d004145	161.111	0	0
ENSRNA049462331	160.913	0	0
Zm00001d005844	160.861	0	0
Zm00001d015284	160.774	0	0
Zm00001d024870	160.306	2.74249e-08	4.43438e-07
Zm00001d010797	160.272	0	0
Zm00001d000621	159.881	0	0
ENSRNA049475560	159.761	0	0
Zm00001d025588	159.672	0	0
Zm00001d031906	159.104	0	0
Zm00001d006399	159.041	0	0
Zm00001d040838	159.005	0	0
Zm00001d000495	158.224	0	0
Zm00001d030789	157.933	0	0
Zm00001d023639	157.899	0	0
Zm00001d025549	157.232	0	0
Zm00001d039818	157.103	0	0
Zm00001d049843	156.881	0	0
Zm00001d049838	156.87	0	0
Zm00001d034084	156.493	0	0
Zm00001d018737	156.049	0	0
Zm00001d054063	155.847	0	0
Zm00001d036772	155.725	0	0
Zm00001d021226	155.43	0	0
Zm00001d034431	155.423	0	0
Zm00001d018279	154.934	0	0
Zm00001d031907	154.691	0	0
Zm00001d034966	154.202	0	0
Zm00001d028019	153.904	0	0
Zm00001d031283	153.874	0	0
Zm00001d034742	153.795	0	0
Zm00001d049840	153.679	0	0
Zm00001d031488	153.638	0	0
ZeamMp164	153.602	0	0
Zm00001d046537	153.569	0	0
Zm00001d044585	153.382	0	0
Zm00001d000216	153.222	0	0
Zm00001d040997	153.115	0	0
Zm00001d014914	153.058	0	0
Zm00001d010494	152.732	0	0
ENSRNA049455242	152.623	0	0
Zm00001d039623	151.838	0	0
Zm00001d046319	151.747	0	0
Zm00001d033196	151.455	0	0
Zm00001d007707	151.227	0	0
Zm00001d003877	151.115	0	0
Zm00001d040771	151.047	0	0
ZeamMp177	151.026	0	0
Zm00001d048630	150.922	0	0
Zm00001d052422	150.017	0	0
Zm00001d014136	149.617	0	0
Zm00001d031312	149.5	0	0
Zm00001d000493	149.23	0	0
Zm00001d010897	148.683	0	0
Zm00001d004909	148.66	0	0
Zm00001d026336	148.659	0	0
Zm00001d009110	148.24	0	0
Zm00001d048413	148.205	0	0
ENSRNA049473372	148.136	0	0
Zm00001d007470	147.803	0	0
ENSRNA049479113	147.744	0	0
Zm00001d034822	147.663	0	0
Zm00001d045209	147.269	0	0
Zm00001d018780	147.144	0	0
ENSRNA049473246	146.948	0	0
Zm00001d049906	145.755	0	0
Zm00001d033011	145.172	0	0
Zm00001d010630	144.854	0	0
Zm00001d031228	144.4	0	0
Zm00001d038521	143.703	0	0
Zm00001d005333	143.018	0	0
Zm00001d012920	142.884	0	0
Zm00001d022084	142.529	0	0
Zm00001d023024	142.515	0	0
Zm00001d028819	142.459	0	0
Zm00001d018408	142.053	0	0
Zm00001d005465	141.928	0	0
ENSRNA049475591	141.89	0	0
Zm00001d014364	141.817	0	0
Zm00001d017737	141.766	0	0
ENSRNA049477092	141.41	0	0
ZeamMp145	141.359	0	0
Zm00001d040965	141.309	0	0
Zm00001d023648	141.235	0	0
Zm00001d029386	141.18	0	0
Zm00001d044039	141.123	0	0
Zm00001d024634	141.111	0	0
Zm00001d000355	141.049	0	0
ENSRNA049466676	141.028	0	0
Zm00001d044112	140.883	0	0
Zm00001d018579	140.716	0	0
Zm00001d004243	139.836	0	0
Zm00001d020850	139.29	0	0
Zm00001d024615	139.232	0	0
Zm00001d006050	139.176	0	0
Zm00001d041165	138.976	0	0
Zm00001d046480	138.946	0	0
Zm00001d046389	138.9	0	0
ENSRNA049473351	138.427	0	0
Zm00001d011810	137.907	0	0
Zm00001d053257	137.82	0	0
Zm00001d020843	137.781	0	0
Zm00001d004805	137.553	0	0
Zm00001d005464	137.233	0	0
Zm00001d053307	137.215	0	0
Zm00001d032022	136.946	0	0
Zm00001d004945	136.939	0	0
ENSRNA049466048	136.795	0	0
Zm00001d004949	136.188	0	0
Zm00001d011497	135.837	0	0
Zm00001d032448	135.778	0	0
Zm00001d009341	135.415	0	0
Zm00001d048629	135.071	0	0
Zm00001d032737	134.89	0	0
Zm00001d048384	134.505	0	0
Zm00001d014819	134.304	0	0
Zm00001d012600	134.26	0	0
Zm00001d008991	134.181	0	0
Zm00001d008901	134.081	0	0
Zm00001d053714	134.054	0	0
ENSRNA049473154	133.965	0	0
Zm00001d000925	133.889	0	0
Zm00001d004594	133.657	0	0
Zm00001d012697	133.212	0	0
Zm00001d013169	133.125	0	0
Zm00001d007712	132.7	0	0
Zm00001d001906	132.602	0	0
Zm00001d013269	132.503	0	0
Zm00001d034642	132.325	0	0
Zm00001d039958	132.22	0	0
Zm00001d048014	132.188	0	0
ENSRNA049473346	131.673	0	0
Zm00001d019291	131.433	0	0
Zm00001d003235	130.99	0	0
Zm00001d044374	130.898	0	0
Zm00001d014180	130.59	0	0
Zm00001d051819	130.44	0	0
Zm00001d008059	130.389	0	0
Zm00001d044967	130.349	0	0
Zm00001d019546	130.342	0	0
Zm00001d004942	130.175	0	0
Zm00001d006372	130.157	0	0
Zm00001d031921	129.908	0	0
Zm00001d048648	129.897	0	0
Zm00001d020480	129.767	0	0
Zm00001d005930	129.514	0	0
Zm00001d049844	129.481	0	0
Zm00001d015901	129.362	0	0
ENSRNA049473166	129.204	0	0
Zm00001d029724	129.114	0	0
ENSRNA049475596	129.077	0	0
Zm00001d049841	128.884	0	0
Zm00001d022955	128.871	0	0
Zm00001d038783	128.833	0	0
Zm00001d008346	128.785	0	0
Zm00001d012906	128.35	0	0
Zm00001d018915	128.246	0	0
Zm00001d002714	128.033	0	0
Zm00001d042286	127.738	0	0
Zm00001d015609	127.621	0	0
Zm00001d016686	127.536	0	0
Zm00001d049129	127.417	0	0
ENSRNA049467811	127.102	0	0
Zm00001d049168	127.037	0	0
Zm00001d014697	126.503	0	0
Zm00001d001053	125.894	0	0
Zm00001d047142	125.814	0	0
Zm00001d000278	125.356	0	0
Zm00001d005053	125.238	0	0
Zm00001d031113	125.088	0	0
Zm00001d012772	125.049	0	0
Zm00001d020484	124.894	0	0
Zm00001d036823	124.883	0	0
Zm00001d031509	124.792	0	0
ENSRNA049478392	124.748	0	0
Zm00001d032047	124.646	0	0
Zm00001d047135	124.427	0	0
Zm00001d023244	124.035	0	0
Zm00001d028408	123.884	0	0
Zm00001d029943	123.163	0	0
Zm00001d037839	123.157	0	0
Zm00001d053227	123.14	0	0
Zm00001d020875	122.469	0	0
Zm00001d053956	122.308	0	0
Zm00001d039217	122.297	0	0
Zm00001d049467	121.851	0	0
Zm00001d041648	121.808	0	0
ENSRNA049478156	121.794	0	0
Zm00001d015936	121.747	0	0
Zm00001d013340	121.705	0	0
Zm00001d012773	121.623	0	0
Zm00001d027590	121.548	0	0
Zm00001d013377	121.368	0	0
Zm00001d038634	121.368	0	0
Zm00001d050036	121.34	0	0
Zm00001d053597	120.98	0	0
Zm00001d036822	120.73	0	0
ZeamMp005	120.395	0	0
Zm00001d040695	120.177	0	0
Zm00001d016601	120.153	0	0
Zm00001d041402	119.952	0	0
Zm00001d001133	119.567	0	0
Zm00001d039083	119.218	0	0
Zm00001d003240	119.03	0	0
Zm00001d017734	118.976	0	0
Zm00001d048673	118.621	0	0
Zm00001d002271	118.585	0	0
Zm00001d011280	118.526	0	0
Zm00001d047147	118.432	0	0
Zm00001d047146	118.416	0	0
Zm00001d045056	117.893	0	0
Zm00001d025780	117.701	0	0
Zm00001d034058	117.648	0	0
Zm00001d009772	117.614	0	0
ENSRNA049478987	117.25	0	0
Zm00001d017735	117.236	0	0
Zm00001d042014	117.179	0	0
Zm00001d037061	117.08	0	0
Zm00001d018175	117.056	0	0
Zm00001d011968	116.856	0	0
Zm00001d037742	116.578	0	0
Zm00001d020847	116.518	0	0
Zm00001d003046	116.404	0	0
Zm00001d003237	116.131	0	0
Zm00001d036821	116.046	0	0
Zm00001d032962	116.022	0	0
Zm00001d036815	115.889	0	0
ZeamMp069	115.831	0	0
Zm00001d044675	115.765	0	0
Zm00001d005974	115.51	0	0
Zm00001d035945	115.5	0	0
Zm00001d002888	115.369	0	0
Zm00001d035992	115.34	0	0
Zm00001d038395	115.224	0	0
Zm00001d024119	114.592	0	0
Zm00001d027172	114.561	0	0
Zm00001d040820	114.46	0	0
Zm00001d046035	114.409	0	0
Zm00001d019377	114.326	0	0
Zm00001d037831	114.265	0	0
Zm00001d020586	114.121	0	0
Zm00001d045221	114.08	0	0
Zm00001d048443	113.874	0	0
ENSRNA049479461	113.799	0	0
Zm00001d044421	113.251	0	0
ENSRNA049468043	113.159	0	0
Zm00001d031139	113.093	0	0
Zm00001d036816	112.964	0	0
Zm00001d017732	112.629	0	0
Zm00001d017740	112.514	0	0
Zm00001d005426	112.38	0	0
ZemaCt137	112.38	0	0
Zm00001d012038	112.23	0	0
ENSRNA049456343	111.893	0	0
Zm00001d003139	111.85	0	0
Zm00001d041890	111.734	0	0
Zm00001d052022	111.61	0	0
Zm00001d034747	111.609	0	0
Zm00001d003431	111.573	0	0
Zm00001d027740	111.555	0	0
Zm00001d045122	111.504	0	0
Zm00001d005869	111.475	0	0
Zm00001d032494	110.998	0	0
Zm00001d022618	110.951	0	0
Zm00001d045228	110.822	0	0
ENSRNA049479590	110.733	0	0
Zm00001d045515	110.703	0	0
Zm00001d023066	110.657	0	0
Zm00001d002613	110.636	0	0
Zm00001d017733	110.385	0	0
Zm00001d012176	109.983	0	0
Zm00001d004326	109.976	0	0
ZemaCr117	109.775	0	0
Zm00001d000416	109.496	0	0
Zm00001d024957	109.015	0	0
Zm00001d014083	108.825	0	0
Zm00001d031794	108.804	0	0
Zm00001d043889	108.627	0	0
ENSRNA049441288	108.457	0	0
Zm00001d013647	108.444	0	0
ENSRNA049471198	108.34	0	0
Zm00001d022567	108.204	0	0
Zm00001d040623	107.476	0	0
Zm00001d040879	107.136	0	0
Zm00001d018167	107.038	0	0
ENSRNA049479804	106.874	0	0
Zm00001d011698	106.733	0	0
Zm00001d001406	106.688	0	0
Zm00001d027710	106.621	0	0
Zm00001d024378	106.424	0	0
ENSRNA049478328	106.276	0	0
ENSRNA049472781	106.248	0	0
Zm00001d021139	106.051	0	0
Zm00001d009741	105.992	0	0
Zm00001d029139	105.498	0	0
Zm00001d015019	105.479	0	0
Zm00001d005792	105.456	0	0
Zm00001d010592	105.306	0	0
Zm00001d008577	105.288	0	0
Zm00001d049219	105.26	0	0
Zm00001d047934	105.108	0	0
ENSRNA049470937	104.737	0	0
Zm00001d027832	104.462	0	0
Zm00001d025614	104.421	0	0
Zm00001d007285	104.396	0	0
Zm00001d035502	104.377	0	0
Zm00001d044022	104.209	0	0
Zm00001d014932	103.915	0	0
Zm00001d008030	103.66	0	0
Zm00001d038876	103.522	0	0
zma-MIR399e	103.318	0	0
Zm00001d046526	103.221	0	0
Zm00001d011832	102.995	0	0
Zm00001d026753	102.983	0	0
Zm00001d019290	102.962	0	0
Zm00001d045713	102.69	0	0
Zm00001d015430	102.69	0	0
Zm00001d017990	102.518	0	0
Zm00001d008355	102.083	0	0
Zm00001d011895	101.961	0	0
Zm00001d024711	101.86	0	0
Zm00001d026422	101.797	0	0
Zm00001d004085	101.676	0	0
Zm00001d015644	101.632	0	0
Zm00001d037701	101.477	0	0
Zm00001d019933	101.384	0	0
Zm00001d038696	101.063	0	0
Zm00001d004602	100.923	0	0
Zm00001d049214	100.86	0	0
Zm00001d044050	100.667	0	0
Zm00001d050833	100.619	0	0
Zm00001d006197	100.242	0	0
Zm00001d003231	100.178	0	0
Zm00001d043090	100.165	0	0
Zm00001d003217	99.8751	0	0
Zm00001d049532	99.8139	0	0
Zm00001d001692	99.7425	0	0
Zm00001d047696	99.4915	0	0
ENSRNA049473363	98.7749	0	0
Zm00001d037762	98.6751	0	0
Zm00001d008803	98.5452	0	0
Zm00001d012234	98.1271	0	0
ENSRNA049473204	98.0397	0	0
Zm00001d016773	97.9149	0	0
Zm00001d010939	97.7748	0	0
Zm00001d021497	97.4533	0	0
Zm00001d019371	97.2872	0	0
Zm00001d002982	97.2575	0	0
ZemaCp088	97.0235	0	0
Zm00001d005284	96.9629	0	0
Zm00001d023684	96.484	0	0
Zm00001d012524	96.4615	0	0
Zm00001d012454	96.3187	0	0
Zm00001d035779	96.1445	0	0
Zm00001d009889	95.9951	0	0
Zm00001d029596	95.8607	0	0
Zm00001d003906	95.7825	0	0
Zm00001d027808	95.6508	0	0
Zm00001d009382	95.5529	0	0
ENSRNA049478267	95.3554	0	0
Zm00001d010687	95.2104	0	0
Zm00001d053329	95.011	0	0
Zm00001d044776	94.5961	7.68274e-13	1.25869e-11
Zm00001d035386	94.4902	0	0
Zm00001d021661	94.3811	0	0
ZemaCp103	94.0203	0	0
ENSRNA049479622	93.5255	0	0
Zm00001d046641	93.3015	0	0
Zm00001d007657	93.2575	0	0
Zm00001d022349	93.2337	0	0
Zm00001d001466	93.177	0	0
Zm00001d052817	93.0277	0	0
Zm00001d002626	92.6983	0	0
Zm00001d037861	92.1411	0	0
Zm00001d047417	92.1126	0	0
Zm00001d043150	92.1009	0	0
Zm00001d025587	91.3391	0	0
ENSRNA049475232	91.2462	0	0
ENSRNA049477429	91.0617	0	0
Zm00001d043873	90.4002	0	0
Zm00001d036234	90.3458	0	0
Zm00001d051262	89.7146	0	0
Zm00001d038425	89.5478	0	0
Zm00001d018459	89.3491	0	0
Zm00001d050255	89.2032	0	0
Zm00001d024210	89.013	0	0
ENSRNA049465449	88.913	0	0
Zm00001d012552	88.8476	0	0
Zm00001d002904	88.7861	0	0
Zm00001d037835	88.5496	0	0
Zm00001d012975	88.1593	0	0
Zm00001d017736	87.837	0	0
Zm00001d007391	87.6024	0	0
Zm00001d025355	87.5678	0	0
Zm00001d005434	87.4487	0	0
Zm00001d030707	87.2729	0	0
Zm00001d041611	86.5351	0	0
ENSRNA049472502	86.4724	0	0
Zm00001d014454	86.4652	0	0
Zm00001d046451	86.1113	0	0
ENSRNA049478756	85.7327	0	0
Zm00001d038046	85.6927	0	0
Zm00001d045254	85.5995	0	0
Zm00001d019247	85.5632	0	0
Zm00001d051658	85.3673	0	0
Zm00001d026037	85.326	0	0
ENSRNA049477418	85.0342	0	0
Zm00001d017896	84.6768	0	0
Zm00001d024003	84.5196	0	0
Zm00001d030712	84.3158	0	0
Zm00001d026638	84.3147	0	0
Zm00001d022638	84.1182	0	0
ENSRNA049459562	84.0931	0	0
ENSRNA049477435	83.9783	0	0
Zm00001d040398	83.7127	0	0
ENSRNA049476041	83.4408	0	0
Zm00001d047716	83.265	0	0
Zm00001d029858	83.0472	0	0
Zm00001d026709	82.8736	0	0
ENSRNA049478548	82.4919	0	0
ZemaCt123	82.49	0	0
Zm00001d029907	82.2005	0	0
Zm00001d040248	82.1935	0	0
Zm00001d024617	81.9242	0	0
Zm00001d025664	81.8655	0	0
Zm00001d003232	81.5776	0	0
Zm00001d049317	81.5692	0	0
ENSRNA049478336	81.3469	0	0
Zm00001d003801	81.3138	0	0
Zm00001d019246	81.2724	0	0
Zm00001d039274	81.0296	0	0
Zm00001d044173	80.8399	0	0
Zm00001d026434	80.4613	0	0
ENSRNA049477087	80.3951	0	0
ENSRNA049453565	80.2538	0	0
Zm00001d045013	80.2221	0	0
Zm00001d017851	79.8756	0	0
Zm00001d052424	79.7885	0	0
Zm00001d003191	79.6538	0	0
Zm00001d019035	79.5989	0	0
ENSRNA049473923	79.571	0	0
Zm00001d031129	79.1227	0	0
ENSRNA049474255	78.9226	0	0
Zm00001d024207	78.7707	0	0
ZeamMp158	78.666	0	0
ENSRNA049477439	78.3847	0	0
Zm00001d036127	78.3182	0	0
ENSRNA049475716	78.1607	0	0
Zm00001d003234	78.1198	0	0
Zm00001d049489	78.0174	0	0
ENSRNA049463865	77.9296	0	0
Zm00001d021358	77.8013	0	0
Zm00001d002524	77.6914	0	0
Zm00001d041514	77.5371	0	0
Zm00001d010398	77.5053	0	0
Zm00001d048920	77.1695	0	0
Zm00001d016118	76.9323	0	0
Zm00001d015899	76.7456	0	0
Zm00001d025744	75.9646	0	0
Zm00001d051259	75.8646	0	0
Zm00001d032599	75.8527	0	0
Zm00001d033782	75.634	0	0
Zm00001d022430	75.5101	0	0
Zm00001d003229	75.4988	0	0
Zm00001d014089	75.266	0	0
Zm00001d053114	75.1167	0	0
Zm00001d010659	74.9092	0	0
Zm00001d000529	74.5318	0	0
Zm00001d041984	74.3102	0	0
ENSRNA049478207	74.257	0	0
Zm00001d006937	74.1557	0	0
Zm00001d008174	73.9375	0	0
Zm00001d016777	73.8559	0	0
Zm00001d007984	73.7533	0	0
Zm00001d033062	73.3793	0	0
Zm00001d031077	73.3561	0	0
ENSRNA049477082	73.287	0	0
Zm00001d007411	73.1283	0	0
Zm00001d049290	73.1258	0	0
Zm00001d041894	72.8688	0	0
Zm00001d009789	72.8287	0	0
Zm00001d037848	72.7736	0	0
Zm00001d032001	72.6485	0	0
Zm00001d036984	72.5067	0	0
Zm00001d002136	72.499	0	0
Zm00001d053895	72.4619	0	0
Zm00001d011056	72.397	0	0
Zm00001d033071	72.2354	0	0
ENSRNA049472011	71.9613	0	0
ENSRNA049471996	71.946	0	0
Zm00001d013766	71.8544	0	0
Zm00001d010658	71.8207	0	0
ENSRNA049475331	71.7068	0	0
Zm00001d046765	71.6012	0	0
ENSRNA049445432	71.3235	1.11022e-16	1.82939e-15
Zm00001d003531	71.3088	0	0
Zm00001d051388	71.2539	0	0
Zm00001d031538	71.1944	0	0
Zm00001d021970	71.136	0	0
ENSRNA049472105	70.8477	0	0
Zm00001d020680	70.6459	0	0
ENSRNA049478400	70.3848	0	0
Zm00001d030218	70.2152	0	0
Zm00001d032100	70.129	0	0
ENSRNA049476832	70.1224	0	0
Zm00001d005510	70.0691	0	0
Zm00001d024250	70.0548	0	0
Zm00001d048170	70.0216	0	0
ENSRNA049478633	69.6566	0	0
ENSRNA049465372	69.6429	0	0
Zm00001d012382	69.6045	0	0
ENSRNA049478640	69.5397	0	0
ENSRNA049469011	69.4986	0	0
Zm00001d052713	69.3337	0	0
Zm00001d041671	69.1727	0	0
Zm00001d027305	69.1252	0	0
Zm00001d052663	68.9146	0	0
ENSRNA049478252	68.8467	0	0
Zm00001d039935	68.8271	0	0
Zm00001d012293	68.8219	0	0
Zm00001d029459	68.5077	0	0
Zm00001d003219	68.3746	0	0
Zm00001d034477	68.3366	0	0
Zm00001d038750	68.2038	0	0
Zm00001d010422	68.0036	0	0
Zm00001d052243	67.8882	0	0
Zm00001d052296	67.8241	0	0
Zm00001d016713	67.6758	0	0
Zm00001d045456	67.6506	0	0
Zm00001d053992	67.6197	0	0
Zm00001d031282	67.1386	0	0
Zm00001d008265	66.8515	0	0
ZemaCr116	66.8067	0	0
Zm00001d016393	66.7717	0	0
ENSRNA049479912	66.6596	0	0
ENSRNA049466709	66.5863	0	0
Zm00001d007631	66.4566	0	0
Zm00001d049185	66.314	0	0
Zm00001d028337	66.3016	0	0
Zm00001d004998	65.6855	0	0
Zm00001d029235	65.6566	0	0
Zm00001d024712	65.6028	0	0
Zm00001d053961	65.3645	0	0
Zm00001d019019	65.2966	0	0
Zm00001d000268	64.9029	0	0
ENSRNA049461590	64.8828	0	0
ENSRNA049479700	64.6376	0	0
Zm00001d000280	64.4907	0	0
Zm00001d022467	64.1107	0	0
Zm00001d047818	64.1023	0	0
Zm00001d048826	63.9589	0	0
Zm00001d000147	63.8925	0	0
Zm00001d039933	63.8576	0	0
Zm00001d048268	63.7906	0	0
Zm00001d015216	63.7429	0	0
Zm00001d043453	63.6969	0	0
Zm00001d039383	63.583	0	0
ENSRNA049471037	63.42	0	0
Zm00001d043651	63.3869	0	0
Zm00001d033020	63.3818	0	0
Zm00001d008241	63.3724	0	0
Zm00001d045792	63.3348	0	0
ENSRNA049473188	63.2896	0	0
Zm00001d005436	63.2049	0	0
ZemaCt124	62.9256	0	0
ENSRNA049468327	62.9115	0	0
Zm00001d048370	62.8249	0	0
ENSRNA049475135	62.167	0	0
ENSRNA049479921	62.1586	0	0
Zm00001d033991	62.1035	0	0
ENSRNA049470912	62.0347	0	0
Zm00001d039936	61.8898	0	0
Zm00001d025029	61.8455	0	0
ZemaCt141	61.619	0	0
ENSRNA049455425	61.5424	0	0
Zm00001d031286	61.4861	0	0
ZemaCt132	61.3657	0	0
Zm00001d024610	61.3161	0	0
Zm00001d030583	61.229	0	0
ZemaCt142	61.0948	0	0
Zm00001d045861	61.0274	0	0
Zm00001d044147	60.969	0	0
ZemaCp050	60.8135	0	0
Zm00001d027072	60.8031	0	0
ENSRNA049465281	60.7517	0	0
Zm00001d049110	60.7309	0	0
Zm00001d047799	60.7309	0	0
Zm00001d039098	60.6708	0	0
Zm00001d043661	60.4725	0	0
ENSRNA049463024	60.0583	0	0
Zm00001d053304	60.0022	0	0
Zm00001d033583	59.8027	0	0
Zm00001d037643	59.7853	0	0
Zm00001d032624	59.764	0	0
Zm00001d016395	59.7587	0	0
Zm00001d026140	59.5948	0	0
Zm00001d051659	59.4615	0	0
Zm00001d000012	59.4163	0	0
ENSRNA049478981	59.3849	0	0
Zm00001d000261	59.2746	0	0
Zm00001d001960	59.2161	0	0
ENSRNA049478543	59.152	0	0
Zm00001d016471	58.8952	0	0
Zm00001d051251	58.7376	0	0
ENSRNA049478513	58.622	0	0
ENSRNA049447050	58.615	0	0
ENSRNA049475586	58.5932	0	0
Zm00001d017032	58.4146	0	0
Zm00001d029441	58.4078	0	0
ENSRNA049473467	58.2588	0	0
Zm00001d020350	58.1854	0	0
Zm00001d004671	58.164	0	0
Zm00001d016939	57.8664	0	0
ZemaCt148	57.6325	0	0
Zm00001d024414	57.4021	0	0
Zm00001d036169	57.3701	0	0
Zm00001d014875	57.3383	0	0
Zm00001d027126	57.2288	0	0
Zm00001d011268	57.1979	0	0
Zm00001d018027	57.1773	0	0
Zm00001d048660	57.1756	0	0
Zm00001d000496	57.0659	0	0
Zm00001d047495	56.8303	0	0
Zm00001d002528	56.6145	0	0
ENSRNA049479918	56.4529	0	0
Zm00001d011079	56.4229	0	0
Zm00001d006243	56.3836	0	0
Zm00001d018168	56.2157	0	0
ENSRNA049474764	56.1761	0	0
Zm00001d033201	56.0365	0	0
Zm00001d036242	55.63	0	0
Zm00001d034002	55.4995	0	0
Zm00001d016001	55.4106	0	0
Zm00001d043730	54.9328	0	0
Zm00001d028769	54.9064	0	0
Zm00001d049111	54.8035	0	0
ZeamMp036	54.763	0	0
Zm00001d037514	54.5897	0	0
Zm00001d047111	54.5816	0	0
ENSRNA049478764	54.4669	0	0
ENSRNA049458874	54.3214	0	0
Zm00001d010548	54.2385	0	0
Zm00001d049920	54.1582	0	0
Zm00001d022026	54.0676	0	0
Zm00001d000259	53.9517	0	0
Zm00001d016253	53.9335	0	0
Zm00001d019089	53.683	0	0
ENSRNA049459243	53.5526	0	0
Zm00001d020888	53.2766	0	0
ENSRNA049476322	53.2666	0	0
Zm00001d049217	53.2445	0	0
Zm00001d008952	53.0881	0	0
ZeamMp179	53.0656	0	0
ZeamMp081	53.0606	0	0
ENSRNA049479611	53.0342	0	0
Zm00001d037915	52.8998	0	0
Zm00001d013384	52.8125	0	0
Zm00001d045888	52.786	0	0
ENSRNA049478622	52.6385	0	0
Zm00001d018508	52.63	0	0
Zm00001d036246	52.6025	0	0
Zm00001d015053	52.3485	0	0
Zm00001d023992	52.2845	0	0
Zm00001d048828	51.763	0	0
ENSRNA049478628	51.6785	0	0
ENSRNA049478869	51.5119	0	0
Zm00001d007471	51.308	0	0
ENSRNA049479266	51.0737	0	0
Zm00001d037894	51.0538	0	0
ENSRNA049471804	51.0034	0	0
Zm00001d037281	50.6703	0	0
Zm00001d033846	50.6235	0	0
Zm00001d031875	50.5479	0	0
ENSRNA049469802	50.3626	0	0
Zm00001d002816	50.3328	0	0
Zm00001d035000	50.1098	0	0
Zm00001d027546	50.0882	0	0
ENSRNA049469795	50.0182	0	0
Zm00001d041645	49.9958	0	0
Zm00001d043121	49.7974	0	0
Zm00001d018163	49.6705	0	0
Zm00001d031887	49.6646	0	0
Zm00001d053225	49.6034	0	0
ENSRNA049466850	49.5605	0	0
ENSRNA049469783	49.4522	0	0
Zm00001d047933	49.3334	0	0
Zm00001d018620	49.283	0	0
ENSRNA049474772	49.1889	0	0
Zm00001d045842	49.1323	0	0
Zm00001d040996	49.0406	0	0
Zm00001d031180	48.9102	0	0
Zm00001d006936	48.7953	0	0
Zm00001d053990	48.7437	0	0
ENSRNA049478519	48.4492	0	0
Zm00001d022289	48.0412	0	0
Zm00001d028405	48.0307	0	0
Zm00001d052958	48.0224	0	0
ENSRNA049469049	47.8279	0	0
ENSRNA049479040	47.8138	0	0
Zm00001d002477	47.5245	0	0
Zm00001d047192	47.5034	0	0
Zm00001d033990	47.3338	0	0
ENSRNA049469066	47.242	0	0
Zm00001d038741	47.2374	0	0
Zm00001d002984	47.0527	0	0
Zm00001d018064	47.0039	0	0
ENSRNA049479615	46.9165	0	0
Zm00001d046471	46.724	0	0
ENSRNA049469060	46.6619	0	0
Zm00001d049750	46.6128	0	0
Zm00001d043751	46.3458	0	0
ENSRNA049476878	46.3415	0	0
Zm00001d017022	46.3135	0	0
Zm00001d030871	46.2622	0	0
Zm00001d014683	46.2579	0	0
Zm00001d006914	46.2172	0	0
Zm00001d019030	46.1665	0	0
ENSRNA049475551	46.0593	0	0
Zm00001d021827	46.027	0	0
Zm00001d052720	45.5767	0	0
Zm00001d017140	45.5305	0	0
ZeamMp159	45.338	0	0
ENSRNA049477188	45.282	0	0
ZeamMp185	45.2717	0	0
Zm00001d044122	45.1483	0	0
Zm00001d042226	45.0436	0	0
ENSRNA049469054	44.9798	0	0
ENSRNA049473656	44.962	0	0
Zm00001d051451	44.8826	0	0
Zm00001d028777	44.7684	0	0
ENSRNA049470306	44.7003	0	0
Zm00001d019758	44.6361	0	0
Zm00001d022501	44.6265	0	0
Zm00001d038870	44.5817	0	0
Zm00001d017724	44.5715	0	0
Zm00001d017382	44.3096	0	0
Zm00001d051089	44.3011	0	0
Zm00001d021836	44.2176	0	0
Zm00001d036452	44.1168	0	0
Zm00001d024897	44.1046	0	0
Zm00001d034801	44.0814	0	0
Zm00001d048806	43.8225	0	0
ZemaCp033	43.8013	0	0
Zm00001d033605	43.764	0	0
Zm00001d037656	43.6189	0	0
ZeamMp136	43.4795	0	0
Zm00001d007181	43.3256	0	0
Zm00001d016510	43.1265	0	0
ENSRNA049460809	43.0668	0	0
Zm00001d048896	43.0516	0	0
Zm00001d041987	42.9674	0	0
Zm00001d029546	42.7564	0	0
ENSRNA049469950	42.6958	0	0
ENSRNA049445718	42.452	7.76064e-05	0.00124385
ZeamMp070	42.3396	0	0
ENSRNA049478420	42.1667	0	0
Zm00001d038814	42.1618	0	0
Zm00001d007444	42.134	0	0
ENSRNA049468771	42.1276	0	0
ZeamMp056	42.0951	0	0
Zm00001d048079	41.8522	0	0
ENSRNA049474645	41.7626	0	0
ENSRNA049478333	41.6782	0	0
Zm00001d037985	41.6459	0	0
ZeamMp051	41.5201	0	0
Zm00001d049576	41.3855	0	0
Zm00001d017899	41.3382	0	0
Zm00001d037303	41.3071	1.37101e-12	2.24537e-11
ENSRNA049477077	41.2109	0	0
Zm00001d040880	41.2	0	0
Zm00001d033447	41.1617	0	0
ENSRNA049468582	41.0313	0	0
Zm00001d051497	40.9684	0	0
Zm00001d000909	40.8143	0	0
ZemaCp012	40.6745	0	0
Zm00001d018165	40.5981	0	0
Zm00001d046177	40.4786	0	0
Zm00001d046687	40.4243	0	0
Zm00001d014365	40.3204	0	0
ENSRNA049476774	40.2453	0	0
ENSRNA049463846	40.1995	0	0
Zm00001d026874	40.1663	0	0
ZeamMp180	40.0091	0	0
ENSRNA049479848	39.9961	0	0
ZeamMp175	39.8027	0	0
Zm00001d015054	39.7577	0	0
ENSRNA049479739	39.684	0	0
ZeamMt001	39.6811	0	0
Zm00001d019925	39.5612	0	0
Zm00001d020754	39.3464	0	0
Zm00001d020968	39.1559	0	0
Zm00001d031771	39.0539	0	0
Zm00001d016128	39.053	0	0
Zm00001d006447	39.0319	0	0
ENSRNA049474911	39.0008	0	0
Zm00001d053785	38.9144	0	0
Zm00001d019605	38.8548	0	0
Zm00001d050055	38.854	0	0
ENSRNA049479731	38.8355	0	0
Zm00001d024738	38.7454	0	0
ENSRNA049478923	38.5746	0	0
ZemaCp037	38.4401	0	0
Zm00001d027700	38.4244	0	0
Zm00001d009775	38.3871	0	0
Zm00001d029349	38.3509	0	0
Zm00001d026569	38.3054	0	0
ENSRNA049478320	38.2928	0	0
Zm00001d036855	38.1376	0	0
ENSRNA049462318	38.054	0	0
ENSRNA049474492	38.0287	0	0
ENSRNA049479549	37.97	0	0
Zm00001d037988	37.8655	0	0
Zm00001d050417	37.8042	0	0
ZeamMp108	37.7982	0	0
ZeamMp086	37.7216	0	0
ENSRNA049472005	37.6793	0	0
Zm00001d018162	37.6059	0	0
ENSRNA049468081	37.5366	0	0
ZemaCt127	37.5273	0	0
Zm00001d031426	37.4724	0	0
Zm00001d053588	37.4565	0	0
Zm00001d028718	37.3495	0	0
Zm00001d000417	37.2794	0	0
Zm00001d047115	37.2418	0	0
ENSRNA049459156	37.0381	0	0
Zm00001d011399	36.8995	0	0
Zm00001d005977	36.8056	0	0
Zm00001d032716	36.7287	0	0
ENSRNA049470320	36.667	0	0
Zm00001d007899	36.5999	0	0
ENSRNA049467046	36.5634	0	0
ZeamMp116	36.55	0	0
ENSRNA049478891	36.5443	0	0
Zm00001d000281	36.5082	0	0
Zm00001d041768	36.4557	0	0
Zm00001d008548	36.3397	0	0
Zm00001d009494	36.3035	0	0
ZeamMp113	36.2917	0	0
Zm00001d024665	36.2532	0	0
Zm00001d020651	36.2206	0	0
ENSRNA049478381	36.1628	0	0
Zm00001d027563	36.1545	0	0
Zm00001d034382	36.142	0	0
Zm00001d048622	36.0969	0	0
Zm00001d031157	36.064	0	0
ZemaCp159	35.9311	0	0
ZeamMp163	35.9209	0	0
ZeamMp012	35.8319	0	0
Zm00001d024960	35.7858	0	0
ZemaCp002	35.7471	0	0
ZemaCp040	35.7418	0	0
Zm00001d042229	35.6951	0	0
Zm00001d031155	35.6531	0	0
ZemaCp039	35.6433	0	0
ZemaCp156	35.5822	0	0
Zm00001d053108	35.5101	0	0
ENSRNA049467206	35.438	0	0
Zm00001d022195	35.4203	0	0
ZeamMp176	35.3918	0	0
Zm00001d023387	35.3497	0	0
ENSRNA049477741	35.2766	0	0
ZeamMp068	35.2692	0	0
Zm00001d035888	35.2553	0	0
Zm00001d044107	35.2353	0	0
Zm00001d022608	35.1608	0	0
ENSRNA049476737	34.9843	0	0
Zm00001d008841	34.9066	0	0
Zm00001d019628	34.8614	0	0
ENSRNA049472536	34.6253	0	0
ZemaCp053	34.6096	0	0
Zm00001d000272	34.6077	0	0
ZeamMp182	34.529	0	0
Zm00001d036539	34.4061	0	0
Zm00001d007363	34.3975	0	0
Zm00001d045988	34.3306	0	0
Zm00001d024969	34.3197	0	0
Zm00001d053113	34.2827	0	0
Zm00001d053130	34.1943	0	0
Zm00001d002768	34.124	0	0
ZemaCp087	34.1059	0	0
Zm00001d020351	34.024	0	0
ENSRNA049466701	33.9209	0	0
Zm00001d002898	33.8969	0	0
ENSRNA049477136	33.8694	0	0
ENSRNA049461681	33.8423	0	0
Zm00001d018748	33.7039	0	0
Zm00001d000260	33.6748	0	0
Zm00001d019345	33.6266	0	0
Zm00001d051670	33.551	0	0
Zm00001d034096	33.5271	0	0
Zm00001d028248	33.4799	0	0
ZemaCp084	33.3394	0	0
Zm00001d007271	33.3312	0	0
Zm00001d006592	33.3167	0	0
Zm00001d033612	33.2202	0	0
Zm00001d000282	33.1677	0	0
ENSRNA049472638	33.1669	0	0
ENSRNA049472552	33.0428	0	0
Zm00001d042140	32.9833	0	0
Zm00001d013473	32.9468	0	0
ENSRNA049477619	32.8896	0	0
ENSRNA049464954	32.8812	0	0
Zm00001d022376	32.8467	0	0
Zm00001d018159	32.5733	0	0
Zm00001d053952	32.5714	0	0
Zm00001d028209	32.5616	0	0
Zm00001d003776	32.5095	0	0
Zm00001d037087	32.5052	0	0
Zm00001d013945	32.4465	0	0
Zm00001d016565	32.3633	0	0
Zm00001d011381	32.347	0	0
Zm00001d030439	32.2147	1.82947e-09	2.9665e-08
ZemaCp048	32.1885	0	0
Zm00001d050149	32.1734	0	0
Zm00001d013719	31.9091	0	0
Zm00001d023811	31.8486	0	0
Zm00001d002360	31.8317	0	0
Zm00001d031934	31.7723	0	0
Zm00001d011385	31.6887	0	0
ENSRNA049463790	31.6301	0	0
Zm00001d007607	31.6058	0	0
Zm00001d012967	31.5637	0	0
ENSRNA049477080	31.4645	0	0
Zm00001d040243	31.4029	0	0
ZemaCp038	31.3988	0	0
Zm00001d013494	31.3683	0	0
ENSRNA049479261	31.2565	0	0
Zm00001d023768	31.2279	0	0
Zm00001d002675	31.2074	0	0
Zm00001d038394	31.152	0	0
Zm00001d020839	31.1129	0	0
Zm00001d048948	31.1047	0	0
Zm00001d047261	30.8887	0	0
ENSRNA049477941	30.8277	0	0
ENSRNA049457592	30.8016	0	0
ENSRNA049457503	30.7831	0	0
Zm00001d037681	30.7169	0	0
Zm00001d038415	30.5772	0	0
ENSRNA049478193	30.5152	0	0
Zm00001d051102	30.4974	0	0
Zm00001d026687	30.4392	0	0
Zm00001d042556	30.2885	0	0
Zm00001d021666	30.2773	0	0
Zm00001d012468	30.0879	0	0
Zm00001d023336	30.023	0	0
Zm00001d049288	30.0011	0	0
ENSRNA049475617	29.9715	0	0
ZemaCp157	29.8392	0	0
Zm00001d011237	29.8139	0	0
zma-MIR159j	29.8044	1.61117e-05	0.000258596
Zm00001d018704	29.7787	0	0
Zm00001d047567	29.7214	0	0
Zm00001d019066	29.7149	1.65568e-11	2.70577e-10
ZemaCp089	29.6792	0	0
ZemaCp158	29.6407	0	0
Zm00001d000258	29.6154	0	0
Zm00001d038545	29.5892	0	0
ENSRNA049476045	29.518	0	0
Zm00001d016391	29.4406	0	0
Zm00001d031152	29.3862	0	0
Zm00001d027500	29.3367	0	0
Zm00001d027258	29.2628	0	0
Zm00001d024903	29.137	0	0
Zm00001d034128	29.0776	0	0
ENSRNA049478872	29.0302	0	0
ENSRNA049454767	28.8425	0	0
Zm00001d007309	28.8312	0	0
ZemaCp022	28.7172	0	0
ZemaCp097	28.6704	0	0
Zm00001d007937	28.6141	0	0
Zm00001d007952	28.4289	0	0
ENSRNA049478387	28.3785	0	0
Zm00001d006947	28.32	0	0
Zm00001d029280	28.3005	0	0
Zm00001d043589	28.2752	0	0
Zm00001d011064	28.1002	0	0
Zm00001d022293	28.0031	5.67799e-11	9.26596e-10
Zm00001d027766	27.971	0	0
ZemaCp091	27.8869	0	0
ENSRNA049462250	27.8284	0	0
ZeamMp178	27.7307	0	0
ZeamMp089	27.7285	0	0
Zm00001d052067	27.7006	0	0
Zm00001d001741	27.6649	0	0
ENSRNA049478044	27.6646	0	0
ZemaCp023	27.4827	0	0
ZemaCp006	27.4449	0	0
ENSRNA049465428	27.3347	0	0
Zm00001d049034	27.1912	0	0
ENSRNA049463828	27.1593	0	0
Zm00001d044908	27.0432	0	0
Zm00001d032522	26.9682	0	0
Zm00001d018837	26.8766	0	0
Zm00001d018172	26.8193	0	0
ZemaCp003	26.7604	0	0
ZemaCp017	26.6969	0	0
ENSRNA049467439	26.4712	0	0
Zm00001d034413	26.4646	0	0
ENSRNA049473651	26.4207	0	0
Zm00001d042944	26.1621	0	0
ENSRNA049469667	26.1038	0	0
ZemaCp007	26.0906	0	0
Zm00001d017021	25.9487	0	0
Zm00001d002295	25.8747	0	0
ENSRNA049996758	25.8192	0	0
ENSRNA049470333	25.7874	0	0
ENSRNA049474917	25.7428	0	0
Zm00001d011763	25.6934	0	0
ZemaCt139	25.6586	0	0
ZeamMt017	25.6379	0	0
Zm00001d009648	25.6263	0	0
ENSRNA049470723	25.6204	0	0
Zm00001d040705	25.5506	0	0
ENSRNA049460705	25.502	0	0
Zm00001d012068	25.4926	0	0
Zm00001d003190	25.4361	0	0
Zm00001d048592	25.3632	0	0
ENSRNA049475603	25.2554	0	0
Zm00001d000095	25.2113	0	0
Zm00001d037426	25.0735	0	0
Zm00001d016724	24.943	0	0
Zm00001d000276	24.9376	0	0
Zm00001d042231	24.902	0	0
Zm00001d036164	24.9001	0	0
ENSRNA049478119	24.8526	0	0
Zm00001d035824	24.8435	0	0
Zm00001d030670	24.6886	0	0
ENSRNA049469029	24.6852	0	0
Zm00001d018775	24.6781	0	0
Zm00001d009887	24.6731	0	0
Zm00001d019156	24.62	0	0
Zm00001d004687	24.5939	0	0
Zm00001d040046	24.5377	0	0
Zm00001d014874	24.502	0	0
Zm00001d033915	24.4493	0	0
ENSRNA049478201	24.401	0	0
Zm00001d029279	24.3106	0	0
ZeamMp184	24.3012	0	0
ZemaCp008	24.2466	0	0
Zm00001d047542	24.1824	0	0
Zm00001d040819	24.0971	0	0
Zm00001d009292	24.0776	0	0
ENSRNA049474907	24.0302	0	0
Zm00001d013907	24.0284	0	0
Zm00001d029062	24.0245	0	0
Zm00001d041571	23.8343	0	0
Zm00001d038703	23.8249	0	0
Zm00001d047553	23.8108	0	0
Zm00001d046318	23.7484	0	0
Zm00001d007093	23.5817	0	0
Zm00001d034891	23.545	0	0
Zm00001d045321	23.5422	0	0
ENSRNA049467867	23.5069	0	0
Zm00001d052551	23.4291	0	0
Zm00001d025824	23.265	0	0
Zm00001d031325	23.2601	0	0
Zm00001d007729	23.2011	0	0
[truncated: 882 more rows]

## Sheet: Supplementary Data 4
Supplementary Data 4. List of HVGs identified using the default parameters.
Gene	effect.size	p.value	q.value
ENSRNA049474998	8844.05	0	0
Os10g0422401	8471.01	0	0
Os03g0664650	7859.99	0	0
Os05g0302750	7771.25	0	0
Os02g0574300	7751.74	0	0
Os08g0301551	7443.97	0	0
Os03g0619501	6859.61	0	0
Os12g0163250	6772.99	0	0
Os01g0652650	6538.56	0	0
Os08g0110550	6473.5	0	0
Os02g0672150	6352.6	0	0
Os03g0270300	6148.16	0	0
Os03g0409500	6070.08	0	0
Os02g0632850	6009.59	0	0
ENSRNA049474906	5943.04	0	0
Os02g0718950	5909.19	0	0
Os04g0627066	5816.55	0	0
Os03g0142666	5672.69	0	0
Os12g0244150	5624.43	0	0
Os06g0115550	5551.42	0	0
Os01g0543800	5343.99	0	0
Os06g0649550	5342.45	0	0
Os01g0142875	5304.24	0	0
Os05g0490150	5260.41	0	0
Os11g0168250	5257.1	0	0
Os03g0248766	5198.55	0	0
ENSRNA049474460	5095.93	0	0
Os06g0281501	5094.12	0	0
Os08g0187600	5014.29	0	0
Os07g0447900	5002.37	0	0
Os02g0832833	4995.35	0	0
Os07g0301050	4902.68	0	0
Os05g0355450	4674.08	0	0
Os09g0558050	4615.84	0	0
Os06g0656725	4573.23	0	0
Os03g0823750	4559.37	0	0
Os10g0397433	4512.91	0	0
Os02g0457175	4512.6	0	0
Os07g0151250	4446.97	0	0
Os04g0450825	4445.21	0	0
Os01g0118033	4431.58	0	0
Os03g0143532	4357.98	0	0
ENSRNA049447937	4265.85	0	0
Os03g0647550	4232.75	0	0
Os04g0605925	4168.08	0	0
Os04g0550833	4112.88	0	0
Os04g0286333	4063.76	0	0
Os12g0639650	3962.41	0	0
ENSRNA049444399	3959.05	0	0
Os01g0695150	3924.41	0	0
Os04g0165450	3871	0	0
Os03g0349700	3847.72	0	0
Os12g0203400	3823.92	0	0
Os06g0192650	3819.07	0	0
Os02g0478650	3814.29	0	0
Os09g0358050	3792.24	0	0
Os09g0375050	3787.81	0	0
Os07g0647550	3784.75	0	0
Os06g0111550	3775.77	0	0
Os05g0298300	3771.71	0	0
Os03g0215600	3678.07	0	0
Os03g0154750	3665.2	0	0
Os12g0631025	3626.3	0	0
Os05g0591925	3619.85	0	0
Os11g0568950	3606.82	0	0
Os02g0796750	3601.04	0	0
Os05g0593150	3583.36	0	0
Os05g0353450	3569.36	0	0
Os05g0424100	3562.1	0	0
Os03g0191050	3513.67	0	0
Os06g0526650	3506.24	0	0
Os07g0539350	3478.12	0	0
Os02g0115801	3477.02	0	0
Os06g0600200	3467.95	0	0
Os02g0152750	3465.67	0	0
Os02g0236900	3447.7	0	0
Os06g0539100	3404.48	0	0
Os02g0786450	3391.25	0	0
Os02g0189150	3374.43	0	0
Os06g0663450	3346.19	0	0
Os12g0577900	3326.79	0	0
Os04g0379916	3259.61	0	0
Os03g0748050	3239.56	0	0
Os09g0522500	3213.11	0	0
ENSRNA049444418	3207.38	0	0
Os01g0649732	3178.96	0	0
Os01g0628950	3148.91	0	0
Os06g0307700	3147.16	0	0
Os12g0618333	3117.2	0	0
Os03g0197825	3039.85	0	0
Os03g0646850	2994.5	0	0
Os10g0431100	2977.36	0	0
ENSRNA049444701	2943.83	0	0
Os02g0142450	2925.37	0	0
ENSRNA049445399	2909.56	0	0
Os06g0154300	2902.72	0	0
Os07g0208050	2889.21	0	0
Os12g0101901	2885.77	0	0
Os12g0167950	2852.69	0	0
ENSRNA049445407	2847.91	0	0
Os04g0515350	2818.16	0	0
Os04g0105050	2787.77	0	0
Os02g0821850	2751.26	0	0
Os04g0566450	2729.21	0	0
Os08g0126350	2720.62	0	0
Os03g0219350	2714.91	0	0
Os03g0570000	2691.28	0	0
Os01g0901650	2690.52	0	0
Os01g0137750	2688.36	0	0
Os11g0102301	2655.02	0	0
Os04g0444250	2605.4	0	0
Os03g0791050	2567.43	0	0
Os11g0249800	2565.51	0	0
Os06g0642950	2554.25	0	0
Os06g0297500	2537.78	0	0
Os01g0884450	2527.85	0	0
Os06g0216350	2514.14	0	0
Os06g0698686	2493.91	0	0
Os03g0790801	2490.61	0	0
Os01g0636200	2483.99	0	0
Os03g0829333	2454.23	0	0
Os10g0138150	2452.67	0	0
Os03g0669700	2447.22	0	0
Os04g0517700	2416.84	0	0
ENSRNA049445538	2414.24	0	0
Os01g0747451	2403.63	0	0
Os03g0136975	2369.56	0	0
Os03g0324650	2356.02	0	0
Os06g0639550	2343.79	0	0
Os11g0176250	2332.32	0	0
Os02g0457100	2328.34	0	0
ENSRNA049467579	2307.74	0	0
Os06g0474833	2280.73	0	0
Os01g0715201	2269.77	0	0
ENSRNA049443551	2250.34	0	0
Os06g0319366	2247.46	0	0
Os04g0118450	2242.62	0	0
Os01g0611050	2242.42	0	0
Os07g0685900	2200.69	0	0
Os01g0698150	2181.1	0	0
Os08g0344200	2180.53	0	0
Os03g0298850	2152.9	0	0
ENSRNA049475465	2121.16	0	0
Os01g0650950	2116.47	0	0
Os03g0618366	2085.56	0	0
Os09g0491780	2073.56	0	0
Os07g0584550	2072.29	0	0
Os08g0190500	2065.03	0	0
Os04g0583550	2062.35	0	0
Os10g0422050	2059.94	0	0
Os05g0380250	2050.55	0	0
Os01g0615400	2031.77	0	0
Os08g0416066	2027.09	0	0
Os01g0287900	2023.38	0	0
Os03g0376701	2001.3	0	0
Os03g0785001	1993.48	0	0
Os04g0207600	1959.37	0	0
Os05g0207350	1958.98	0	0
Os06g0622400	1958.18	0	0
Os07g0456800	1938.53	0	0
Os06g0549666	1936.07	0	0
Os05g0253301	1933.9	0	0
Os03g0358900	1901.16	0	0
ENSRNA049472144	1888.4	0	0
Os04g0580350	1887.63	0	0
Os01g0962650	1876.4	0	0
Os06g0217925	1871.88	0	0
Os01g0372500	1871.14	0	0
Os01g0815850	1850.11	0	0
Os03g0393801	1821.81	0	0
Os02g0234051	1815.69	0	0
Os02g0742550	1798.62	0	0
Os03g0647575	1797.69	0	0
Os03g0225150	1796.97	0	0
Os08g0224150	1785.82	0	0
Os09g0533800	1784.83	0	0
Os03g0821150	1780.26	0	0
Os01g0949140	1771.34	0	0
Os12g0559250	1770	0	0
Os03g0764125	1761.87	0	0
Os06g0472350	1758	0	0
Os11g0198951	1755.18	0	0
Os07g0108350	1753.38	0	0
Os04g0554300	1734.72	0	0
Os11g0201329	1721.44	0	0
Os01g0280600	1721	0	0
Os02g0659700	1696.25	0	0
Os09g0116000	1695.49	0	0
Os06g0605950	1694.18	0	0
Os09g0368101	1694.12	0	0
Os02g0782550	1679.96	0	0
Os06g0250800	1669.82	0	0
Os06g0556451	1661.63	0	0
Os03g0379650	1646.67	0	0
Os04g0356800	1632.22	0	0
Os03g0787500	1629.96	0	0
Os02g0217666	1605.62	0	0
ENSRNA049476273	1598.78	0	0
Os09g0264051	1580.34	0	0
Os07g0525451	1577.55	0	0
Os05g0204950	1577.5	0	0
Os09g0133650	1569.09	0	0
Os02g0659301	1565.82	0	0
Os05g0213100	1565.4	0	0
Os03g0359350	1565.11	0	0
Os02g0660800	1554.18	0	0
Os05g0565050	1544.31	0	0
Os11g0673150	1535.83	0	0
Os07g0669401	1535.7	0	0
Os01g0364412	1535.12	0	0
Os06g0143950	1525.56	0	0
Os04g0391250	1512.98	0	0
ENSRNA049474662	1512.11	0	0
ENSRNA049473030	1506.3	0	0
Os08g0533101	1505.74	0	0
ENSRNA049468085	1503.03	0	0
Os07g0507850	1490.39	0	0
ENSRNA049446133	1485.39	0	0
Os05g0156401	1485.02	0	0
Os12g0267950	1473.56	0	0
Os01g0650900	1463.9	0	0
Os04g0550800	1454.98	0	0
Os11g0154000	1451.39	0	0
Os10g0544933	1445.36	0	0
Os01g0574451	1443.32	0	0
Os05g0110925	1442.84	0	0
Os02g0167400	1442.3	0	0
Os09g0416250	1426.82	0	0
Os01g0142400	1418.6	0	0
Os09g0286501	1407.52	0	0
Os10g0377450	1406.77	0	0
ENSRNA049445753	1406.13	0	0
Os06g0112550	1404.08	0	0
Os05g0502150	1403.99	0	0
Os02g0699433	1403.12	0	0
Os07g0604900	1400.73	0	0
Os01g0683250	1400.57	0	0
Os01g0782400	1399.28	0	0
Os10g0114101	1394.01	0	0
Os05g0511133	1391.21	0	0
Os05g0554700	1387.62	0	0
Os06g0114132	1387.06	0	0
Os05g0465601	1385.53	0	0
ENSRNA049470468	1382.8	0	0
Os09g0321150	1376.26	0	0
Os01g0329150	1375.85	0	0
Os10g0372432	1374.74	0	0
Os08g0169500	1374.02	0	0
Os11g0195650	1372.66	0	0
Os01g0136450	1372.44	0	0
Os05g0176050	1363.62	0	0
Os05g0511216	1362.65	0	0
Os03g0599700	1358.26	0	0
Os11g0423200	1352.85	0	0
Os01g0846550	1348.75	0	0
ENSRNA049474111	1345.76	0	0
Os01g0736750	1344.82	0	0
Os04g0222900	1338.96	0	0
Os02g0601350	1336.21	0	0
Os03g0415050	1334.63	0	0
Os05g0487100	1332.17	0	0
Os05g0502400	1331.03	0	0
Os12g0497544	1326.19	0	0
ENSRNA049472772	1324.7	0	0
Os05g0212550	1322.6	0	0
Os12g0625102	1316.53	0	0
Os03g0356900	1314.7	0	0
ENSRNA049467638	1312.05	0	0
Os08g0230350	1311.06	0	0
Os09g0517950	1310.76	0	0
Os08g0523000	1306.71	0	0
Os11g0557600	1306.03	0	0
Os08g0168900	1302.67	0	0
Os03g0849750	1298.6	0	0
Os08g0114175	1290.19	0	0
Os06g0717850	1286.81	0	0
Os02g0120700	1286.12	0	0
Os04g0659850	1281.14	0	0
Os04g0596350	1277.8	0	0
Os04g0377500	1275.93	0	0
ENSRNA049471802	1272.65	0	0
Os01g0633500	1271.48	0	0
Os11g0506700	1268.97	0	0
Os01g0352200	1266.36	0	0
ENSRNA049468095	1265.74	0	0
Os01g0800101	1259.98	0	0
Os04g0595583	1258.02	0	0
Os01g0138451	1257.95	0	0
Os04g0304250	1253.86	0	0
Os07g0581333	1252	0	0
Os12g0284700	1250.23	0	0
Os01g0867450	1246.81	0	0
Os02g0549650	1242.18	0	0
Os07g0417600	1236.82	0	0
Os08g0473800	1234.83	0	0
Os09g0444100	1234.69	0	0
Os03g0263950	1233.59	0	0
Os03g0747850	1232.23	0	0
Os03g0191550	1230.16	0	0
ENSRNA049441592	1227.33	0	0
ENSRNA049911413	1208.2	0	0
Os04g0404100	1206.19	0	0
Os03g0314000	1204.58	0	0
Os02g0819650	1202.76	0	0
Os12g0155600	1199.39	0	0
Os06g0652501	1197.37	0	0
ENSRNA049911424	1195.5	0	0
Os01g0829183	1194.21	0	0
Os07g0248350	1191.23	0	0
EPlORYSAT000373842	1188.46	0	0
EPlORYSAT000373798	1188.03	0	0
Os04g0624100	1187.43	0	0
Os07g0248275	1185.96	0	0
Os04g0447166	1185.34	0	0
Os12g0182333	1181.58	0	0
ENSRNA049475480	1180.91	0	0
Os02g0257250	1180.56	0	0
Os09g0339733	1179.94	0	0
Os11g0568401	1178.72	0	0
Os09g0338575	1176.57	0	0
Os12g0445300	1175.22	0	0
ENSRNA049446499	1174.06	0	0
ENSRNA049443912	1172.42	0	0
Os04g0504650	1170.79	0	0
Os06g0545200	1167.99	0	0
Os03g0577150	1162.18	0	0
ENSRNA049444971	1160.2	0	0
Os01g0355400	1157.69	0	0
Os01g0800200	1156.72	0	0
Os11g0482150	1149.95	0	0
Os01g0844850	1149.12	0	0
Os11g0631400	1148.9	0	0
Os04g0498650	1148.89	0	0
Os03g0285133	1146.56	0	0
Os12g0503101	1145.95	0	0
Os09g0116050	1139.9	0	0
Os04g0144266	1137.84	0	0
Os11g0245650	1136.83	0	0
Os07g0163132	1131.61	0	0
Os03g0710850	1122.86	0	0
Os08g0118700	1119.98	0	0
Os01g0660850	1119.06	0	0
Os07g0560200	1117.82	0	0
Os03g0227075	1116.58	0	0
Os08g0416033	1115.32	0	0
Os12g0596401	1115.23	0	0
Os02g0175850	1114.92	0	0
ENSRNA049448783	1113.06	0	0
Os02g0480950	1108.59	0	0
Os03g0213150	1106.82	0	0
ENSRNA049471743	1104.92	0	0
Os05g0106650	1103.41	0	0
Os07g0123566	1101.03	0	0
Os01g0242450	1100.95	0	0
ENSRNA049467078	1099.87	0	0
EPlORYSAT000373840	1097.85	0	0
Os02g0162050	1091.62	0	0
Os07g0278400	1088.5	0	0
Os03g0815266	1088.34	0	0
Os01g0237366	1087.48	0	0
Os12g0136950	1086.42	0	0
Os11g0460900	1086.36	0	0
ENSRNA049448805	1083.74	0	0
Os02g0470100	1081.76	0	0
Os01g0835332	1079.36	0	0
Os04g0552550	1077.63	0	0
ENSRNA049475389	1076.94	0	0
Os07g0188249	1076.79	0	0
ENSRNA049442288	1076.19	0	0
ENSRNA049448821	1075.63	0	0
Os05g0364550	1075.57	0	0
ENSRNA049445060	1075.21	0	0
Os06g0199050	1070.46	0	0
ENSRNA049475395	1069.71	0	0
Os04g0375400	1067.53	0	0
Os08g0124566	1065.89	0	0
Os08g0387300	1065.67	0	0
ENSRNA049448734	1064.32	0	0
ENSRNA049450453	1063.36	0	0
Os05g0276750	1059.46	0	0
Os09g0347101	1059.25	0	0
ENSRNA049444901	1055.49	0	0
Os04g0420166	1054.25	0	0
Os07g0247201	1050.35	0	0
Os09g0448001	1050.34	0	0
ENSRNA049448047	1044.88	0	0
Os02g0293900	1044.14	0	0
Os03g0832850	1043.85	0	0
Os02g0193666	1042.49	0	0
Os04g0182600	1039.58	0	0
ENSRNA049446659	1035.85	0	0
Os08g0127950	1034.4	0	0
Os01g0205401	1033.18	0	0
ENSRNA049446030	1032.85	0	0
ENSRNA049447002	1032.36	0	0
EPlORYSAT000373805	1032.22	0	0
Os06g0136650	1030.26	0	0
Os03g0765500	1027.88	0	0
Os01g0272700	1024.21	0	0
Os10g0158400	1023.95	0	0
Os02g0196850	1023.78	0	0
Os08g0130550	1021.31	0	0
ENSRNA049445795	1021	0	0
Os10g0113201	1018.25	0	0
Os06g0483150	1015.07	0	0
Os11g0592550	1014.77	0	0
ENSRNA049450804	1012.01	0	0
Os04g0637150	1006.74	0	0
Os12g0209502	1006.46	0	0
Os05g0117667	1005.23	0	0
Os11g0291000	1001.37	0	0
Os12g0569800	1001.26	0	0
Os02g0656550	997.142	0	0
ENSRNA049468596	995.558	0	0
ENSRNA049468640	994.378	0	0
Os01g0832450	993.977	0	0
Os01g0234566	990.236	0	0
Os12g0129550	988.986	0	0
ENSRNA049475204	988.97	0	0
ENSRNA049446925	987.413	0	0
Os07g0190150	987.098	0	0
Os09g0501825	986.547	0	0
Os09g0506301	986.011	0	0
ENSRNA049449909	985.569	0	0
Os02g0178901	981.376	0	0
ENSRNA049444177	980.514	0	0
Os08g0521701	979.835	0	0
Os09g0407250	977.209	0	0
ENSRNA049476419	977.164	0	0
Os06g0664900	972.584	0	0
Os05g0368501	972.159	0	0
ENSRNA049441421	966.948	0	0
ENSRNA049446637	966.891	0	0
Os01g0522800	966.328	0	0
Os08g0191300	962.799	0	0
ENSRNA049442095	962.557	0	0
Os01g0163616	956.633	0	0
Os02g0791650	955.953	0	0
Os10g0426100	955.194	0	0
ENSRNA049475412	955.022	0	0
Os01g0649950	954.964	0	0
EPlORYSAT000373652	954.464	0	0
Os03g0819201	952.27	0	0
ENSRNA049447449	952.144	0	0
Os10g0442532	951.391	0	0
Os06g0281350	951.285	0	0
Os09g0412350	948.158	0	0
Os03g0296600	941.635	0	0
Os04g0574350	941.452	0	0
Os12g0533650	940.108	0	0
Os03g0145751	938.462	0	0
Os02g0557250	937.147	0	0
Os01g0178600	936.23	0	0
Os08g0556101	934.751	0	0
Os03g0268050	932.723	0	0
Os09g0114566	931.319	0	0
Os11g0569400	930.618	0	0
Os07g0576300	928.183	0	0
Os10g0351600	928.082	0	0
Os04g0279300	925.709	0	0
Os03g0422600	925.631	0	0
Os07g0208533	924.059	0	0
Os04g0519975	924.031	0	0
Os11g0168000	923.844	0	0
Os12g0563100	923.737	0	0
Os10g0179200	922.5	0	0
Os03g0326350	921.721	0	0
ENSRNA049465423	921.412	0	0
Os11g0454250	918.296	0	0
Os01g0107801	915.622	0	0
ENSRNA049444189	914.632	0	0
Os01g0605400	913.332	0	0
Os09g0546100	912.928	0	0
Os05g0485850	912.666	0	0
Os12g0456783	911.93	0	0
Os03g0726150	909.797	0	0
ENSRNA049475469	908.898	0	0
Os05g0400301	904.478	0	0
Os05g0212600	904.143	0	0
ENSRNA049467035	902.325	0	0
Os10g0183150	900.584	0	0
Os07g0224066	897.285	0	0
Os08g0343550	895.28	0	0
Os01g0837700	892.85	0	0
Os06g0323550	890.138	0	0
ENSRNA049470335	889.716	0	0
Os01g0618601	887.134	0	0
Os03g0834150	887.023	0	0
ENSRNA049475489	886.758	0	0
Os07g0487099	886.343	0	0
Os03g0604500	886.011	0	0
Os03g0137250	884.942	0	0
Os02g0272200	882.085	0	0
Os07g0488032	879.924	0	0
ENSRNA049468210	879.917	0	0
Os07g0627900	878.489	0	0
Os08g0460650	877.936	0	0
Os02g0834025	877.651	0	0
Os04g0594700	877.36	0	0
Os10g0167900	873.75	0	0
Os09g0393801	873.637	0	0
Os09g0339800	872.152	0	0
Os03g0283650	871.884	0	0
ENSRNA049469476	869.275	0	0
ENSRNA049471498	865.912	0	0
Os10g0439986	863.406	0	0
ENSRNA049464877	861.164	0	0
Os01g0701350	860.895	0	0
Os01g0749950	860.571	0	0
ENSRNA049442998	859.473	0	0
EPlORYSAT000373825	859.4	0	0
Os09g0536550	856.716	0	0
Os04g0460750	856.486	0	0
Os05g0178950	856.134	0	0
Os01g0682601	852.728	0	0
ENSRNA049911410	851.687	0	0
ENSRNA049447492	850.371	0	0
ENSRNA049446755	850.354	0	0
Os08g0344700	844.504	0	0
Os05g0154850	841.366	0	0
Os01g0232450	840.439	0	0
Os01g0761800	835.513	0	0
ENSRNA049447588	832.623	0	0
Os06g0556450	831.222	0	0
Os11g0187550	830.795	0	0
Os01g0911133	828.254	0	0
Os01g0626350	826.604	0	0
Os12g0596101	824.432	0	0
Os01g0153900	824.281	0	0
ENSRNA049466805	820.398	0	0
Os10g0168751	819.436	0	0
Os01g0635800	815.567	0	0
Os01g0221000	809.965	0	0
Os04g0324750	806.201	0	0
ENSRNA049443237	805.024	0	0
Os01g0520500	804.867	0	0
Os05g0200601	804.798	0	0
Os02g0476901	801.21	0	0
Os03g0435550	799.739	0	0
Os01g0661750	799.539	0	0
ENSRNA049475177	798.019	0	0
Os01g0162101	798.016	0	0
Os07g0487000	797.907	0	0
Os07g0487849	797.548	0	0
Os02g0575425	795.299	0	0
Os06g0506850	794.055	0	0
Os02g0217425	793.248	0	0
ENSRNA049448082	790.454	0	0
ENSRNA049448770	790.092	0	0
Os07g0605900	789.338	0	0
Os11g0139550	786.763	0	0
Os02g0579150	784.937	0	0
EPlORYSAT000373831	784.557	0	0
ENSRNA049472768	783.943	0	0
Os11g0100150	783.838	0	0
Os08g0132500	780.98	0	0
Os05g0184500	780.734	0	0
Os03g0592633	779.525	0	0
Os07g0574500	779.381	0	0
Os05g0242400	777.98	0	0
Os07g0275801	776.169	0	0
Os09g0338675	774.571	0	0
Os07g0668251	774.03	0	0
Os01g0154100	772.892	0	0
Os02g0168850	771.854	0	0
ENSRNA049469406	771.631	0	0
Os03g0569850	771.533	0	0
EPlORYSAT000373848	769.942	0	0
Os06g0728550	769.142	0	0
Os02g0534700	768.489	0	0
Os06g0700550	767.606	0	0
Os01g0860050	767.418	0	0
Os10g0350100	766.738	0	0
Os02g0730751	766.27	0	0
Os10g0162856	765.709	0	0
Os03g0446200	765.64	0	0
ENSRNA049449267	765.194	0	0
Os11g0570825	764.129	0	0
Os02g0717650	763.729	0	0
ENSRNA049447338	763.556	0	0
Os04g0227833	763.172	0	0
Os03g0782350	761.838	0	0
Os02g0812600	761.106	0	0
ENSRNA049446523	758.196	0	0
ENSRNA049446186	758.185	0	0
Os04g0576600	758.099	0	0
ENSRNA049445580	757.653	0	0
Os04g0121200	756.252	0	0
ENSRNA049447883	756.197	0	0
ENSRNA049450733	753.311	0	0
Os06g0693025	750.234	0	0
Os06g0362100	750.234	0	0
Os12g0500225	749.92	0	0
Os05g0302916	749.263	0	0
Os01g0559825	747.559	0	0
Os06g0669225	743.773	0	0
Os05g0155250	742.531	0	0
ENSRNA049449930	741.885	0	0
Os10g0175800	741.86	0	0
ENSRNA049448355	741.655	0	0
ENSRNA049475428	739.465	0	0
Os10g0442466	739.368	0	0
ENSRNA049446737	738.316	0	0
Os06g0576200	738.259	0	0
ENSRNA049448453	738.241	0	0
Os06g0551450	736.478	0	0
Os07g0540700	736.341	0	0
Os11g0171601	736.333	0	0
EPlORYSAT000373612	736.048	0	0
Os03g0334951	734.942	0	0
Os05g0298050	734.773	0	0
Os01g0618450	734.037	0	0
Os02g0779900	733.73	0	0
Os08g0137050	730.283	0	0
Os12g0438100	729.294	0	0
Os03g0223800	728.463	0	0
Os03g0805350	728.005	0	0
Os04g0549650	726.583	0	0
Os04g0291900	724.822	0	0
Os04g0194400	724.446	0	0
Os07g0682850	724.281	0	0
Os01g0728325	723.646	0	0
ENSRNA049468126	722.091	0	0
Os03g0398366	721.873	0	0
Os12g0281375	721.47	0	0
Os08g0194000	721.401	0	0
ENSRNA049475180	720.824	0	0
Os05g0149850	720.325	0	0
Os02g0123116	720.161	0	0
Os04g0335075	719.132	0	0
ENSRNA049446293	718.468	0	0
Os10g0350200	717.959	0	0
ENSRNA049443885	716.49	0	0
Os12g0514550	714.911	0	0
Os03g0724000	714.609	0	0
Os10g0403200	714.273	0	0
Os01g0299700	714.251	0	0
Os10g0387201	712.558	0	0
Os11g0393097	711.652	0	0
ENSRNA049475198	711.592	0	0
ENSRNA049474682	710.788	0	0
Os07g0291400	710.071	0	0
Os08g0131150	709.841	0	0
Os07g0479350	708.614	0	0
Os03g0823350	705.942	0	0
Os10g0410650	704.989	0	0
Os10g0512450	703.769	0	0
Os01g0331500	703.614	0	0
Os11g0214100	701.952	0	0
Os08g0486000	701.88	0	0
Os05g0203300	701.749	0	0
Os09g0530350	699.073	0	0
ENSRNA049472701	697.821	0	0
Os01g0303401	696.144	0	0
Os08g0398450	696.029	0	0
Os11g0615550	694.582	0	0
Os03g0769300	694.443	0	0
Os06g0545601	694.171	0	0
Os10g0320300	693.665	0	0
Os12g0564750	693.558	0	0
Os09g0452750	693.142	0	0
Os07g0656000	692.788	0	0
Os02g0586700	692.005	0	0
Os07g0422700	691.881	0	0
Os11g0598850	690.676	0	0
Os08g0190225	690.494	0	0
Os02g0307700	690.125	0	0
Os01g0314600	689.952	0	0
ENSRNA049450845	689.944	0	0
Os05g0396000	689.814	0	0
Os03g0390633	689.625	0	0
Os06g0729350	689.162	0	0
EPlORYSAT000373812	688.92	0	0
Os11g0194000	688.734	0	0
Os10g0151650	688.559	0	0
Os02g0778633	687.333	0	0
Os01g0758950	687.217	0	0
ENSRNA049449014	686.784	0	0
Os05g0115600	686.694	0	0
Os11g0445475	686.139	0	0
Os08g0118600	685.637	0	0
Os01g0512800	684.754	0	0
Os07g0509300	684.319	0	0
Os02g0257100	684.189	0	0
ENSRNA049450189	684.066	0	0
Os02g0644200	683.359	0	0
Os11g0440422	681.468	0	0
Os08g0547951	681.348	0	0
Os03g0388366	681.326	0	0
Os01g0928600	681.322	0	0
Os04g0526101	680.963	0	0
Os09g0339300	680.512	0	0
Os08g0108925	679.921	0	0
Os03g0647950	676.688	0	0
Os08g0142500	675.652	0	0
Os09g0305900	673.626	0	0
Os05g0595450	673.222	0	0
Os07g0667800	672.533	0	0
Os11g0226100	672.012	0	0
Os04g0117500	671.115	0	0
Os01g0125000	670.935	0	0
Os05g0556350	670.838	0	0
Os01g0586801	670.16	0	0
Os05g0112050	668.171	0	0
Os02g0658600	666.905	0	0
Os11g0303050	666.59	0	0
Os05g0558101	666.263	0	0
Os05g0454800	666.154	0	0
Os02g0259850	666.072	0	0
Os08g0203325	666.043	0	0
Os06g0620550	664.312	0	0
Os03g0368650	664.162	0	0
Os10g0211900	663.659	0	0
ENSRNA049441659	663.452	0	0
Os01g0601687	662.918	0	0
Os04g0441650	662.758	0	0
ENSRNA049476104	662.426	0	0
Os11g0194200	661.929	0	0
Os03g0314450	660.226	0	0
Os11g0591700	660.065	0	0
ENSRNA049449179	658.841	0	0
Os01g0154200	657.431	0	0
Os08g0195000	657.293	0	0
Os05g0203400	657.182	0	0
Os02g0554500	656.951	0	0
Os04g0602000	656.115	0	0
Os04g0352700	655.6	0	0
Os04g0266700	655.038	0	0
Os01g0910450	654.553	0	0
ENSRNA049442195	653.836	0	0
Os09g0345350	653.599	0	0
ENSRNA049468618	653.434	0	0
Os10g0402300	652.796	0	0
Os04g0292150	650.814	0	0
Os05g0401050	650.189	0	0
Os10g0202200	649.803	0	0
ENSRNA049447459	649.647	0	0
Os04g0542302	647.83	0	0
Os11g0661350	647.403	0	0
Os04g0211700	647.108	0	0
Os05g0121725	645.837	0	0
Os03g0698066	645.656	0	0
Os11g0615250	645.5	0	0
Os09g0397950	644.233	0	0
Os01g0513850	642.405	0	0
Os10g0432001	642.37	0	0
Os10g0111325	641.512	0	0
Os07g0582600	640.965	0	0
ENSRNA049473777	639.701	0	0
ENSRNA049475619	639.393	0	0
Os03g0343225	638.576	0	0
Os04g0334825	638.191	0	0
Os07g0286950	638.142	0	0
Os11g0192400	638.023	0	0
Os10g0429200	637.459	0	0
Os06g0215533	636.412	0	0
Os06g0228950	636.311	0	0
Os01g0205550	636.128	0	0
Os04g0478800	634.886	0	0
Os06g0688300	634.611	0	0
Os03g0241001	634.348	0	0
Os02g0208150	634.34	0	0
Os07g0120000	633.156	0	0
Os03g0740650	632.193	0	0
Os02g0531900	631.941	0	0
Os02g0135250	631.814	0	0
Os02g0286700	630.847	0	0
ENSRNA049476114	630.775	0	0
Os06g0607750	630.64	0	0
Os07g0403800	630.614	0	0
Os01g0321500	629.905	0	0
Os03g0260000	628.771	0	0
Os12g0560067	627.847	0	0
Os09g0283801	627.506	0	0
Os09g0525650	627.255	0	0
Os10g0448000	626.846	0	0
Os04g0568751	625.789	0	0
Os11g0518801	625.418	0	0
Os06g0535333	624.786	0	0
ENSRNA049471263	624.149	0	0
Os01g0891800	623.525	0	0
Os09g0116800	621.925	0	0
Os04g0449950	621.78	0	0
Os03g0170450	621.742	0	0
ENSRNA049470962	620.987	0	0
Os01g0737200	620.29	0	0
ENSRNA049474032	619.911	0	0
Os11g0609650	619.666	0	0
Os05g0558501	619.042	0	0
Os03g0701750	618.915	0	0
Os12g0533550	618.577	0	0
Os04g0441600	618.168	0	0
Os03g0624900	617.913	0	0
ENSRNA049472886	617.502	0	0
Os01g0133766	617.428	0	0
ENSRNA049450650	617.244	0	0
ENSRNA049475354	617.001	0	0
Os06g0216250	616.419	0	0
Os11g0207700	614.971	0	0
Os04g0595450	614.784	0	0
Os11g0628101	614.66	0	0
Os12g0178600	614.017	0	0
Os01g0690333	613.406	0	0
Os04g0414850	612.059	0	0
Os01g0281050	609.616	0	0
Os04g0336700	608.321	0	0
Os09g0507350	608.056	0	0
Os01g0199950	607.272	0	0
Os02g0792500	606.166	0	0
Os04g0170866	605.704	0	0
Os03g0677101	605.448	0	0
Os01g0562525	605.019	0	0
Os12g0456300	604.839	0	0
ENSRNA049450267	603.755	0	0
Os04g0315350	602.503	0	0
Os11g0453550	601.58	0	0
Os01g0809000	601.533	0	0
Os01g0569450	601.08	0	0
Os10g0434900	601.015	0	0
Os01g0296133	600.352	0	0
ENSRNA049444661	600.307	0	0
Os02g0491700	600.031	0	0
ENSRNA049446686	599.948	0	0
Os05g0471624	599.797	0	0
Os03g0677475	598.486	0	0
Os09g0250875	598.418	0	0
ENSRNA049472737	598.212	0	0
Os02g0185350	598.211	0	0
Os02g0734101	597.559	0	0
ENSRNA049445742	597.236	0	0
ENSRNA049911397	595.722	0	0
Os03g0758250	594.441	0	0
Os06g0544650	593.355	0	0
Os12g0108933	593.321	0	0
ENSRNA049475215	593.267	0	0
Os04g0674425	592.46	0	0
Os03g0294650	590.742	0	0
Os06g0156801	590.15	0	0
Os09g0125450	589.358	0	0
Os12g0581450	587.545	0	0
Os01g0350500	587.449	0	0
Os08g0382500	586.934	0	0
Os05g0311801	585.609	0	0
ENSRNA049467070	585.354	0	0
ENSRNA049449355	584.718	0	0
Os05g0117300	584.21	0	0
Os08g0120550	583.989	0	0
Os05g0116150	583.778	0	0
Os02g0246500	583.293	0	0
Os03g0276850	583.077	0	0
Os05g0198000	582.869	0	0
ENSRNA049467148	582.292	0	0
Os06g0603800	581.548	0	0
Os04g0285601	581.141	0	0
Os10g0576750	581.061	0	0
Os12g0241001	580.812	0	0
Os08g0225700	579.89	0	0
ENSRNA049449871	579.498	0	0
Os09g0573150	579.376	0	0
Os10g0390550	579.001	0	0
ENSRNA049471191	578.547	0	0
Os04g0298501	578.537	0	0
Os06g0660000	578.316	0	0
Os08g0487850	577.95	0	0
Os02g0196451	577.798	0	0
Os09g0259701	577.699	0	0
Os06g0504850	577.016	0	0
Os04g0517600	577.01	0	0
Os10g0325750	576.919	0	0
Os03g0648500	576.866	0	0
Os06g0271200	576.152	0	0
Os02g0484390	575.73	0	0
Os07g0527900	574.845	0	0
Os08g0343600	573.782	0	0
ENSRNA049761428	573.012	0	0
ENSRNA049473260	570.943	0	0
Os07g0134650	570.04	0	0
Os12g0146000	569.277	0	0
Os02g0124000	569.068	0	0
ENSRNA049466017	568.916	0	0
ENSRNA049474115	568.761	0	0
Os01g0381325	568.417	0	0
Os06g0549633	568.069	0	0
Os02g0196750	567.513	0	0
Os05g0135150	566.86	0	0
Os11g0218560	565.691	0	0
Os08g0206650	565.656	0	0
Os11g0696750	565.04	0	0
Os12g0163550	563.908	0	0
Os02g0781850	563.844	0	0
Os02g0562350	563.586	0	0
Os08g0485300	563.22	0	0
Os09g0476401	562.508	0	0
Os01g0748950	561.913	0	0
Os06g0302650	561.027	0	0
Os03g0276800	560.161	0	0
Os12g0126600	559.016	0	0
Os10g0369750	558.598	0	0
Os02g0257001	558.25	0	0
Os07g0419850	557.907	0	0
Os07g0182601	557.487	0	0
Os01g0642100	557.023	0	0
Os07g0629900	554.65	0	0
Os03g0372650	554.59	0	0
Os03g0650350	554.002	0	0
Os10g0429300	551.439	0	0
Os11g0164100	550.044	0	0
Os04g0294401	549.711	0	0
Os03g0312350	548.797	0	0
Os03g0193450	548.506	0	0
Os07g0610400	548.364	0	0
Os05g0315700	548.217	0	0
ENSRNA049449321	547.689	0	0
Os07g0488400	547.653	0	0
Os08g0124600	547.502	0	0
ENSRNA049451109	546.079	0	0
Os07g0567100	545.501	0	0
Os07g0262300	545.154	0	0
Os07g0281351	544.654	0	0
ENSRNA049475368	544.245	0	0
Os09g0244400	544.133	0	0
Os07g0118250	543.814	0	0
Os10g0131750	543.425	0	0
Os04g0380400	542.642	0	0
Os01g0775150	542.409	0	0
ENSRNA049448293	542.319	0	0
Os02g0684150	541.251	0	0
Os07g0487300	541.215	0	0
ENSRNA049475374	540.155	0	0
Os11g0612950	540.006	0	0
Os03g0585900	539.822	0	0
Os04g0684000	539.684	0	0
Os09g0269000	539.543	0	0
Os12g0564932	539.502	0	0
Os04g0281300	539.414	0	0
Os11g0604100	539.111	0	0
ENSRNA049475631	539.018	0	0
Os11g0115375	538.661	0	0
Os07g0242900	538.49	0	0
Os05g0219300	538.374	0	0
ENSRNA049449750	538.038	0	0
Os05g0354075	537.63	0	0
Os04g0234500	537.623	0	0
ENSRNA049444267	537.553	0	0
Os10g0202350	537.095	0	0
Os10g0198366	535.365	0	0
Os06g0294501	535.028	0	0
Os04g0445025	532.868	0	0
Os12g0529500	532.643	0	0
Os10g0178000	532.121	0	0
Os09g0383000	531.763	0	0
Os03g0116850	531.466	0	0
Os04g0284550	531.268	0	0
Os01g0245000	531.096	0	0
Os02g0318851	531.024	0	0
Os04g0153475	530.94	0	0
Os12g0504900	530.41	0	0
Os09g0281450	528.543	0	0
Os01g0286550	527.837	0	0
Os07g0291300	527.47	0	0
Os02g0453400	527.013	0	0
Os05g0359600	526.848	0	0
Os04g0253601	526.742	0	0
ENSRNA049445145	526.45	0	0
Os08g0333701	524.58	0	0
Os06g0706700	524.21	0	0
Os09g0462875	523.913	0	0
Os11g0184350	523.734	0	0
Os06g0318400	523.636	0	0
Os03g0791300	523.514	0	0
Os04g0280650	523.026	0	0
Os07g0610200	522.97	0	0
Os02g0766900	522.846	0	0
Os06g0281550	522.657	0	0
Os12g0608025	521.14	0	0
Os07g0546800	520.441	0	0
Os10g0347400	520.34	0	0
Os09g0271550	520.208	0	0
Os10g0535575	520.169	0	0
Os05g0462900	520.111	0	0
Os03g0753750	519.73	0	0
ENSRNA049473272	519.691	0	0
Os10g0317950	519.641	0	0
ENSRNA049468993	518.308	0	0
Os02g0738950	518.237	0	0
Os01g0926501	517.945	0	0
Os06g0642300	517.02	0	0
Os08g0136725	516.803	0	0
Os11g0218737	515.871	0	0
Os03g0277800	515.84	0	0
Os09g0546200	515.781	0	0
Os07g0634100	515.471	0	0
Os04g0171232	514.472	0	0
Os03g0860801	514.453	0	0
Os08g0336250	514.293	0	0
Os11g0264950	514.079	0	0
Os09g0107600	513.813	0	0
Os08g0525100	513.691	0	0
Os10g0140900	512.878	0	0
Os06g0624750	512.744	0	0
Os01g0637666	511.061	0	0
Os02g0756032	510.432	0	0
Os07g0501100	510.138	0	0
Os03g0422702	509.747	0	0
ENSRNA049447110	509.706	0	0
Os11g0222560	509.645	0	0
Os11g0275900	509.427	0	0
Os07g0154201	509.353	0	0
Os08g0377200	509.113	0	0
Os10g0379233	508.944	0	0
Os06g0608550	508.827	0	0
Os06g0611550	508.756	0	0
ENSRNA049473157	507.728	0	0
Os05g0353100	507.049	0	0
Os10g0478450	506.957	0	0
Os02g0778800	506.733	0	0
Os04g0289600	506.72	0	0
Os08g0469200	506.074	0	0
Os03g0267550	504.167	0	0
Os06g0330250	502.305	0	0
Os09g0440851	501.929	0	0
Os01g0556001	501.901	0	0
Os08g0125700	500.021	0	0
Os06g0180533	499.964	0	0
ENSRNA049467565	499.722	0	0
Os11g0663900	498.983	0	0
Os02g0236401	498.568	0	0
ENSRNA049471314	497.786	0	0
Os10g0351457	497.756	0	0
Os01g0684601	497.612	0	0
Os05g0435100	497.41	0	0
Os09g0565000	496.909	0	0
Os06g0318900	496.705	0	0
Os02g0611250	496.483	0	0
Os01g0800701	496.392	0	0
Os03g0591801	496.362	0	0
Os12g0205100	495.544	0	0
Os05g0155800	494.717	0	0
Os07g0631950	494.342	0	0
Os08g0125006	494.254	0	0
Os10g0524850	493.853	0	0
Os07g0511201	493.779	0	0
Os12g0450900	493.043	0	0
Os06g0179950	492.597	0	0
Os01g0352751	491.685	0	0
Os03g0170000	491.466	0	0
Os04g0199600	491.406	0	0
Os03g0572083	489.742	0	0
ENSRNA049450871	488.538	0	0
Os02g0192600	487.688	0	0
Os01g0522950	487.086	0	0
Os04g0594500	487.025	0	0
Os11g0206300	486.803	0	0
Os06g0538100	486.613	0	0
Os07g0139700	486.608	0	0
Os01g0244966	485.747	0	0
Os08g0334250	485.438	0	0
Os10g0110075	485.37	0	0
Os02g0476700	485.055	0	0
Os04g0644433	484.937	0	0
Os01g0750050	484.875	0	0
Os04g0336001	484.867	0	0
Os12g0417450	484.678	0	0
Os05g0229950	484.094	0	0
Os03g0362032	484.029	0	0
Os06g0695001	483.101	0	0
Os02g0255300	482.83	0	0
ENSRNA049476286	482.765	0	0
Os03g0347400	482.623	0	0
ENSRNA049472720	482.332	0	0
Os12g0456700	482.305	0	0
Os05g0521150	481.71	0	0
ENSRNA049444387	481.285	0	0
Os03g0741525	481.232	0	0
Os11g0573900	479.386	0	0
Os10g0417300	478.439	0	0
Os04g0430150	477.446	0	0
Os03g0247400	477.188	0	0
Os03g0417750	477.025	0	0
Os03g0452801	476.961	0	0
Os06g0294400	476.296	0	0
Os01g0180900	475.949	0	0
Os08g0147001	475.138	0	0
Os11g0222320	474.611	0	0
Os08g0516200	474.374	0	0
Os06g0569601	474.153	0	0
Os11g0589600	474.082	0	0
Os03g0592766	473.558	0	0
Os04g0505066	472.45	0	0
Os06g0549050	472.297	0	0
Os08g0358800	472.116	0	0
Os08g0116632	471.752	0	0
Os08g0124651	471.601	0	0
Os10g0437400	471.411	0	0
Os01g0597701	471.365	0	0
Os05g0105550	468.758	0	0
Os01g0276033	468.575	0	0
ENSRNA049450578	468.435	0	0
Os12g0514450	468.435	0	0
ENSRNA049442722	467.34	0	0
Os12g0280050	467.025	0	0
Os12g0110951	466.972	0	0
Os01g0688000	466.562	0	0
Os02g0454700	465.866	0	0
Os04g0545300	465.508	0	0
Os01g0724101	465.359	0	0
Os06g0240600	465.094	0	0
ENSRNA049471283	464.219	0	0
Os08g0561950	463.378	0	0
Os08g0136366	463.305	0	0
Os12g0558133	462.751	0	0
Os01g0635600	461.554	0	0
Os04g0382250	460.887	0	0
Os05g0212750	460.59	0	0
Os10g0187366	460.565	0	0
Os04g0495225	459.414	0	0
Os02g0311600	459.032	0	0
Os10g0191100	459.028	0	0
Os01g0975800	458.975	0	0
Os03g0660300	458.564	0	0
ENSRNA049446828	458.284	0	0
Os05g0386400	458.161	0	0
ENSRNA049474984	457.924	0	0
Os07g0527300	457.895	0	0
Os12g0543650	457.641	0	0
Os01g0728350	457.62	0	0
Os06g0270925	457.298	0	0
Os11g0560366	457.197	0	0
Os04g0445150	456.772	0	0
Os11g0225200	456.721	0	0
Os10g0107200	456.681	0	0
Os08g0256100	456.043	0	0
Os09g0550650	455.323	0	0
Os01g0742150	455.182	0	0
Os08g0421600	454.659	0	0
EPlORYSAT000373818	453.743	0	0
ENSRNA049441102	453.467	0	0
Os11g0235750	453.422	0	0
Os08g0124850	453.362	0	0
Os06g0189200	451.84	0	0
Os08g0426900	451.67	0	0
Os05g0302400	451.469	0	0
Os01g0787101	450.256	0	0
Os08g0113150	449.493	0	0
Os04g0194950	449.232	0	0
Os10g0361300	449.195	0	0
Os10g0154566	448.934	0	0
Os04g0252662	448.799	0	0
Os06g0483100	448.67	0	0
Os06g0552000	448.327	0	0
Os05g0482050	447.917	0	0
Os08g0295200	447.676	0	0
Os11g0679000	447.657	0	0
Os03g0600600	447.381	0	0
Os07g0411566	447.367	0	0
Os03g0835700	447.261	0	0
Os04g0225067	447.193	0	0
Os07g0552400	446.508	0	0
Os11g0680800	446.335	0	0
Os04g0310900	445.783	0	0
Os05g0212900	445.738	0	0
Os05g0201333	445.71	0	0
Os09g0431050	444.645	0	0
Os05g0497775	443.246	0	0
ENSRNA049475500	443.096	0	0
ENSRNA049465412	442.932	0	0
Os02g0686450	442.558	0	0
Os02g0543800	442.454	0	0
Os05g0204163	442.434	0	0
Os01g0546250	442.414	0	0
Os02g0514800	441.643	0	0
Os11g0207900	441.495	0	0
Os11g0601950	441.276	0	0
Os10g0435900	440.91	0	0
Os11g0224800	440.803	0	0
Os08g0501800	440.193	0	0
Os11g0115301	440.028	0	0
Os01g0337180	439.821	0	0
ENSRNA049449660	439.413	0	0
Os05g0143600	439.409	0	0
Os05g0368700	438.819	0	0
Os02g0588775	438.712	0	0
Os01g0245532	438.506	0	0
Os07g0547100	437.83	0	0
Os01g0330650	437.5	0	0
Os06g0632300	436.908	0	0
Os01g0568950	436.078	0	0
Os01g0532750	435.96	0	0
Os01g0383001	435.533	0	0
Os02g0671950	435.314	0	0
ENSRNA049474978	435.187	0	0
Os12g0606000	434.919	0	0
Os12g0178500	434.877	0	0
Os10g0515400	434.205	0	0
Os01g0693100	434.085	0	0
Os11g0651166	433.437	0	0
Os04g0279700	433.37	0	0
Os10g0574150	432.535	0	0
Os01g0764850	431.132	0	0
Os05g0184250	430.194	0	0
Os04g0131500	430.016	0	0
Os09g0289100	428.591	0	0
Os07g0295601	428.506	0	0
Os01g0358900	428.401	0	0
Os07g0165900	428.319	0	0
Os07g0519450	428.27	0	0
Os01g0209901	427.966	0	0
Os09g0568266	427.194	0	0
Os03g0212000	426.875	0	0
Os10g0103622	426.337	0	0
Os08g0451800	424.926	0	0
Os08g0369132	424.757	0	0
Os01g0744101	424.404	0	0
Os02g0690550	423.552	0	0
Os01g0275700	423.528	0	0
Os04g0557500	423.384	0	0
ENSRNA049450682	423.291	0	0
Os09g0536183	423	0	0
Os11g0451051	422.146	0	0
Os02g0555766	422.128	0	0
Os06g0629362	421.737	0	0
Os04g0561850	421.393	0	0
Os10g0491250	421.378	0	0
Os05g0152600	421.299	0	0
ENSRNA049450721	421.262	0	0
Os09g0519601	420.706	0	0
Os12g0443200	420.616	0	0
ENSRNA049475403	420.189	0	0
Os05g0395850	420.13	0	0
Os02g0498633	419.119	0	0
ENSRNA049473141	418.515	0	0
Os11g0220600	418.397	0	0
Os12g0609000	418.355	0	0
Os04g0205000	418.051	0	0
Os11g0194050	417.161	0	0
Os06g0705250	416.843	0	0
Os03g0577800	416.808	0	0
ENSRNA049472463	413.805	0	0
Os01g0678050	413.535	0	0
Os07g0244100	413.13	0	0
Os05g0278950	412.895	0	0
Os02g0750300	412.674	0	0
Os07g0683025	412.521	0	0
Os09g0298332	412.166	0	0
Os11g0696501	412.149	0	0
Os03g0652600	411.775	0	0
Os09g0432601	411.365	0	0
Os08g0124250	411.316	0	0
Os11g0197725	410.971	0	0
Os01g0818650	410.966	0	0
ENSRNA049446715	410.74	0	0
Os05g0502101	410.669	0	0
Os09g0302233	410.533	0	0
ENSRNA049447757	410.306	0	0
Os09g0541050	410.297	0	0
Os10g0386601	409.808	0	0
Os07g0284700	409.726	0	0
Os04g0294812	409.579	0	0
Os06g0479701	409.345	0	0
Os01g0772650	409.309	0	0
Os02g0136850	408.919	0	0
ENSRNA049475225	408.789	0	0
Os03g0453301	408.568	0	0
Os02g0245600	408.406	0	0
Os08g0406900	408.33	0	0
Os09g0254050	408.067	0	0
ENSRNA049465109	407.232	0	0
Os03g0394001	406.695	0	0
ENSRNA049476078	406.428	0	0
Os04g0437401	406.027	0	0
Os04g0137550	405.796	0	0
Os01g0841650	404.687	0	0
Os07g0435850	403.28	0	0
ENSRNA049450520	402.967	0	0
ENSRNA049445044	402.958	0	0
Os05g0249100	402.614	0	0
Os02g0249102	402.509	0	0
Os01g0561950	402.373	0	0
Os03g0792300	402.059	0	0
ENSRNA049470812	401.966	0	0
Os02g0757400	401.311	0	0
Os02g0535801	401.137	0	0
Os04g0508751	401.125	0	0
Os01g0544325	400.958	0	0
Os04g0392700	400.273	0	0
Os05g0202200	399.711	0	0
ENSRNA049468398	399.256	0	0
Os08g0356001	398.099	0	0
Os05g0348900	397.945	0	0
Os05g0127233	397.665	0	0
ENSRNA049475210	397.599	0	0
Os01g0872450	397.368	0	0
Os11g0202100	396.814	0	0
Os03g0244333	396.744	0	0
Os05g0501650	396.632	0	0
Os11g0637050	395.665	0	0
ENSRNA049449432	395.45	0	0
Os01g0209300	394.729	0	0
Os05g0210525	394.4	0	0
Os10g0524900	393.951	0	0
Os12g0273800	393.794	0	0
Os12g0173388	393.704	0	0
Os01g0868550	392.533	0	0
Os02g0696200	392.458	0	0
Os10g0444850	392.434	0	0
Os04g0326366	392.174	0	0
Os01g0971550	392.108	0	0
Os07g0655851	391.786	0	0
Os02g0524300	391.512	0	0
Os07g0153600	390.447	0	0
Os06g0215750	390.387	0	0
ENSRNA049450219	390.263	0	0
Os10g0101150	390.243	0	0
ENSRNA049475731	389.79	0	0
Os05g0549300	389.406	0	0
Os11g0209300	388.846	0	0
Os02g0192150	388.679	0	0
Os03g0210100	388.645	0	0
Os01g0511400	388.393	0	0
Os10g0475400	387.821	0	0
Os11g0516050	387.792	0	0
Os12g0443101	387.788	0	0
Os12g0440400	387.638	0	0
ENSRNA049474756	387.368	0	0
Os10g0525301	386.66	0	0
Os03g0106700	386.641	0	0
Os08g0310500	386.43	0	0
Os05g0234366	386.31	0	0
Os07g0175801	385.321	0	0
Os08g0216450	385.213	0	0
Os08g0123400	383.855	0	0
Os01g0724400	383.549	0	0
Os07g0197000	383.396	0	0
Os01g0545800	382.849	0	0
Os02g0518950	382.426	0	0
Os03g0576801	381.493	0	0
ENSRNA049474763	381.493	0	0
Os07g0462450	381.14	0	0
Os01g0173950	380.555	0	0
ENSRNA049470291	380.488	0	0
Os05g0122750	380.101	0	0
Os11g0696400	380.022	0	0
Os02g0541900	379.455	0	0
Os06g0164300	379.26	0	0
Os05g0420300	379.235	0	0
Os02g0468825	379.226	0	0
Os12g0245401	378.641	0	0
Os05g0447620	378.538	0	0
Os03g0586099	378.532	0	0
Os08g0394700	378.301	0	0
Os09g0294550	378.05	0	0
Os05g0368666	378.031	0	0
Os06g0584000	378.021	0	0
Os04g0138432	377.878	0	0
Os08g0125850	377.822	0	0
Os03g0615700	377.356	0	0
Os05g0547200	377.204	0	0
Os01g0520340	376.888	0	0
Os11g0435800	375.905	0	0
Os10g0558466	375.493	0	0
Os02g0195900	375.042	0	0
Os04g0207501	374.656	0	0
Os05g0311225	373.345	0	0
Os01g0608000	373.228	0	0
ENSRNA049450128	372.577	0	0
Os06g0207866	371.516	0	0
ENSRNA049470950	370.729	0	0
Os02g0254366	370.727	0	0
Os02g0455800	370.62	0	0
Os04g0590451	370.534	0	0
Os10g0148700	370.257	0	0
Os06g0599700	370.194	0	0
Os10g0439333	369.953	0	0
ENSRNA049441959	369.616	0	0
ENSRNA049475361	369.501	0	0
Os12g0427600	369.404	0	0
Os10g0558301	369.323	0	0
Os06g0609400	369.252	0	0
Os07g0243000	369.222	0	0
Os04g0165801	369.076	0	0
Os02g0695050	368.685	0	0
Os01g0135800	368.297	0	0
ENSRNA049467278	367.82	0	0
Os08g0167166	367.752	0	0
Os01g0935350	367.636	0	0
Os01g0596425	366.763	0	0
Os07g0620700	366.442	0	0
Os01g0272901	366.15	0	0
ENSRNA049447741	365.483	0	0
Os12g0534500	365.174	0	0
Os03g0232101	364.433	0	0
ENSRNA049445225	364.014	0	0
Os11g0261300	363.239	0	0
Os06g0653050	362.666	0	0
Os03g0397550	362.027	0	0
Os05g0122001	361.206	0	0
Os04g0557400	360.686	0	0
Os10g0564050	360.288	0	0
Os06g0565250	358.921	0	0
Os12g0465000	358.159	0	0
Os08g0430050	357.888	0	0
Os08g0331100	357.767	0	0
Os10g0474600	357.581	0	0
Os02g0744800	357.556	0	0
Os07g0485366	357.292	0	0
Os04g0143932	356.863	0	0
Os03g0758350	356.7	0	0
Os07g0271500	356.525	0	0
Os10g0113549	356.517	0	0
Os07g0267200	356.19	0	0
Os08g0407400	355.771	0	0
Os03g0664901	355.703	0	0
Os12g0203300	355.03	0	0
Os12g0421300	354.077	0	0
Os05g0297400	353.974	0	0
Os05g0212150	353.937	0	0
Os12g0115150	353.73	0	0
Os06g0273300	353.158	0	0
Os12g0150901	352.688	0	0
Os12g0128900	352.16	0	0
Os11g0270760	351.581	0	0
Os09g0283200	351.511	0	0
Os12g0165400	351.206	0	0
Os06g0222900	350.964	0	0
Os05g0317550	350.868	0	0
Os11g0120850	350.733	0	0
Os09g0405600	350.285	0	0
Os07g0551100	349.512	0	0
Os01g0131250	349.397	0	0
Os04g0674750	349.062	0	0
Os01g0588300	348.949	0	0
Os10g0130300	348.943	0	0
Os12g0177900	348.783	0	0
ENSRNA049472167	348.5	0	0
Os09g0405900	347.901	0	0
Os04g0374601	347.553	0	0
ENSRNA049475440	347.449	0	0
Os11g0224301	347.412	0	0
Os07g0137800	347.278	0	0
Os06g0611725	347.27	0	0
Os05g0164000	346.464	0	0
Os07g0131850	346.382	0	0
Os06g0549525	346.28	0	0
ENSRNA049441259	346.154	0	0
Os12g0640950	346.105	0	0
Os09g0251650	345.699	0	0
Os04g0583332	344.681	0	0
Os02g0831650	344.396	0	0
Os02g0587600	344.166	0	0
Os02g0183550	343.213	0	0
Os10g0198900	343.043	0	0
Os11g0426850	342.92	0	0
Os02g0270900	342.599	0	0
Os10g0477900	342.549	0	0
Os11g0690154	342.49	0	0
Os12g0503550	342.347	0	0
Os11g0218678	341.955	0	0
Os06g0509600	341.479	0	0
Os06g0607850	340.292	0	0
ENSRNA049449240	340.215	0	0
Os02g0725700	339.849	0	0
Os04g0662600	339.537	0	0
Os05g0267850	339.481	0	0
Os10g0130000	339.398	0	0
Os08g0169400	339.291	0	0
Os10g0358150	338.697	0	0
Os05g0252701	338.695	0	0
ENSRNA049447972	338.682	0	0
Os04g0513301	337.899	0	0
Os01g0304200	337.852	0	0
Os01g0774001	337.743	0	0
Os01g0136050	337.716	0	0
Os02g0641100	337.537	0	0
Os05g0117000	337.351	0	0
Os11g0506400	337.227	0	0
Os03g0246150	337.083	0	0
Os12g0223700	337.061	0	0
Os07g0613866	336.848	0	0
Os03g0148950	336.773	0	0
Os06g0278300	336.627	0	0
ENSRNA049473366	336.426	0	0
Os07g0243800	336.18	0	0
Os09g0405300	335.566	0	0
Os03g0804700	335.233	0	0
Os06g0567666	334.73	0	0
Os07g0464700	334.575	0	0
Os01g0595850	334.37	0	0
Os01g0504300	333.788	0	0
Os08g0224250	333.458	0	0
Os12g0182000	332.749	0	0
Os08g0121975	331.794	0	0
Os01g0530341	331.257	0	0
Os06g0169600	331.193	0	0
Os02g0328525	330.799	0	0
Os01g0651500	330.605	0	0
Os10g0177300	329.606	0	0
ENSRNA049450015	329.499	0	0
Os07g0302100	329.436	0	0
Os01g0800600	329.426	0	0
Os04g0114300	329.346	0	0
Os12g0196300	329.308	0	0
Os05g0588550	329.246	0	0
ENSRNA049446332	328.967	0	0
Os04g0625950	328.579	0	0
Os02g0483000	327.807	0	0
Os03g0606466	327.569	0	0
Os03g0152500	327.361	0	0
Os03g0267850	327.194	0	0
Os07g0244800	327.105	0	0
Os12g0133750	326.984	0	0
Os07g0200801	326.953	0	0
Os03g0397900	326.891	0	0
Os08g0554699	325.743	0	0
Os06g0328650	325.632	0	0
Os07g0590100	325.627	0	0
ENSRNA049447524	325.595	0	0
Os01g0340400	325.489	0	0
Os04g0638901	325.283	0	0
Os01g0355175	325.207	0	0
Os08g0516550	325.172	0	0
Os01g0959200	325.049	0	0
Os01g0959050	324.89	0	0
Os07g0603150	324.296	0	0
Os03g0683200	324.293	0	0
Os05g0464550	324.255	0	0
ENSRNA049448418	323.988	0	0
ENSRNA049911403	323.864	0	0
Os03g0118700	323.397	0	0
Os04g0402250	322.868	0	0
Os04g0508050	322.824	0	0
Os12g0500400	322.774	0	0
Os03g0621201	322.614	0	0
Os01g0714225	321.92	0	0
ENSRNA049464815	321.446	0	0
Os12g0240875	321.378	0	0
Os03g0762150	320.991	0	0
Os08g0545850	319.948	0	0
ENSRNA049473941	319.527	0	0
Os10g0489301	319.24	0	0
Os08g0161800	319.199	0	0
ENSRNA049447201	319.175	0	0
ENSRNA049450658	319.135	0	0
Os11g0555866	318.563	0	0
Os12g0512150	318.498	0	0
Os11g0296001	318.449	0	0
Os10g0340301	317.784	0	0
Os10g0186600	317.752	0	0
Os10g0519650	317.634	0	0
Os01g0658600	317.413	0	0
Os01g0367500	317.017	0	0
Os10g0192301	316.972	0	0
ENSRNA049473406	316.826	0	0
Os02g0793850	316.745	0	0
Os10g0548350	316.46	0	0
Os05g0232566	316.244	0	0
ENSRNA049446674	316.179	0	0
Os07g0421600	316.154	0	0
Os01g0881100	316.046	0	0
Os06g0119700	315.569	0	0
Os04g0559000	315.524	0	0
Os02g0304500	315.312	0	0
Os06g0650300	315.017	0	0
Os05g0290000	314.844	0	0
Os11g0186500	314.486	0	0
Os07g0656050	314.149	0	0
Os01g0180050	313.883	0	0
Os02g0631801	313.88	0	0
Os09g0247101	313.653	0	0
Os08g0337601	313.567	0	0
Os07g0666750	313.556	0	0
Os06g0708050	312.827	0	0
Os04g0184250	312.738	0	0
Os08g0255020	312.617	0	0
Os11g0453900	312.338	0	0
Os09g0523050	312.213	0	0
Os05g0526532	312.149	0	0
Os06g0548150	311.965	0	0
Os05g0399900	311.748	0	0
Os10g0419700	311.385	0	0
Os04g0394250	311.304	0	0
Os12g0568166	311	0	0
Os10g0551900	310.67	0	0
Os11g0630700	310.587	0	0
Os10g0524766	310.292	0	0
ENSRNA049443084	310.054	0	0
Os05g0378500	309.795	0	0
Os05g0108950	309.228	0	0
Os05g0159850	309.225	0	0
Os05g0573600	308.974	0	0
Os08g0123101	308.449	0	0
Os02g0502300	308.358	0	0
Os08g0169100	308.12	0	0
Os01g0360150	307.771	0	0
Os05g0570375	307.743	0	0
ENSRNA049468413	307.714	0	0
Os04g0154599	307.553	0	0
Os03g0587225	307.068	0	0
Os03g0365150	306.482	0	0
Os12g0138000	306.474	0	0
Os10g0156800	306.221	0	0
Os09g0381800	306.173	0	0
Os09g0297900	305.985	0	0
Os05g0125050	305.927	0	0
Os10g0361375	305.924	0	0
Os09g0502033	305.792	0	0
Os09g0421700	305.623	0	0
Os03g0649275	305.609	0	0
Os10g0121300	305.608	0	0
Os07g0586266	305.541	0	0
Os01g0783000	305.192	0	0
Os02g0135950	305.051	0	0
Os06g0595180	304.098	0	0
ENSRNA049476096	303.707	0	0
Os07g0112300	303.354	0	0
Os01g0575901	303.268	0	0
Os06g0295432	302.686	0	0
Os07g0563500	302.35	0	0
Os02g0328500	302.331	0	0
ENSRNA049475228	302.305	0	0
Os08g0471300	302.255	0	0
Os01g0825332	302.222	0	0
Os08g0534300	302.186	0	0
Os01g0801150	302.167	0	0
Os04g0131800	302.132	0	0
Os04g0335200	302.004	0	0
ENSRNA049468427	301.835	0	0
Os02g0138500	301.107	0	0
ENSRNA049472532	301.073	0	0
Os07g0112351	300.403	0	0
ENSRNA049446836	299.555	0	0
Os12g0140550	299.541	0	0
Os08g0203650	299.428	0	0
Os01g0911250	299.345	0	0
Os08g0518400	298.82	0	0
Os07g0661201	298.028	0	0
Os12g0406333	297.25	0	0
ENSRNA049472807	297.096	0	0
Os12g0240900	297.063	0	0
ENSRNA049475220	296.205	0	0
Os10g0189001	295.948	0	0
Os10g0525200	295.932	0	0
Os08g0523700	295.92	0	0
Os10g0580750	295.71	0	0
Os06g0182450	295.525	0	0
Os03g0761250	295.419	0	0
Os05g0220300	295.335	0	0
Os02g0235802	295.159	0	0
Os05g0414750	295.1	0	0
Os06g0545825	294.925	0	0
Os04g0516550	294.811	0	0
Os02g0220100	294.707	0	0
Os11g0428700	294.242	0	0
Os09g0424701	293.862	0	0
Os01g0700500	293.601	0	0
Os01g0564950	293.239	0	0
ENSRNA049470973	293.168	0	0
Os03g0835950	292.859	0	0
Os01g0764200	292.671	0	0
Os04g0336801	291.594	0	0
Os12g0465100	291.351	0	0
Os03g0278066	291.3	0	0
Os08g0248000	291.256	0	0
Os03g0641500	290.927	0	0
Os11g0286400	290.893	0	0
Os05g0115650	290.725	0	0
Os02g0795732	290.406	0	0
Os11g0147901	290.04	0	0
Os03g0851150	289.816	0	0
Os01g0831800	289.61	0	0
Os07g0175750	289.242	0	0
Os02g0711300	289.181	0	0
Os04g0597534	289.157	0	0
Os07g0275901	289.115	0	0
Os11g0215300	289.076	0	0
Os01g0903800	288.511	0	0
Os06g0726850	288.45	0	0
Os07g0516250	288.23	0	0
Os12g0175600	287.984	0	0
Os12g0199800	287.948	0	0
Os04g0440400	287.573	0	0
Os10g0151500	287.407	0	0
Os05g0569750	287.312	0	0
ENSRNA049466121	286.951	0	0
Os06g0568400	286.897	0	0
Os01g0158800	286.856	0	0
Os11g0166932	286.796	0	0
ENSRNA049475382	286.776	0	0
Os04g0395651	286.768	0	0
Os03g0843150	286.581	0	0
Os09g0255200	285.448	0	0
ENSRNA049472036	285.28	0	0
Os07g0501400	285.135	0	0
Os10g0207500	285.039	0	0
Os12g0184033	284.722	0	0
Os07g0558150	284.677	0	0
Os01g0232550	284.669	0	0
Os02g0583500	284.444	0	0
Os06g0475650	283.838	0	0
Os03g0700100	283.495	0	0
Os02g0324500	283.343	0	0
Os04g0139201	283.196	0	0
Os11g0601300	283.154	0	0
Os04g0136000	283.147	0	0
Os02g0480800	282.632	0	0
Os03g0361100	282.577	0	0
Os05g0362600	282.576	0	0
EPlORYSAT000373615	282.519	0	0
Os05g0527333	282.471	0	0
Os06g0202825	282.446	0	0
Os01g0744350	282.271	0	0
Os01g0369950	282.265	0	0
Os06g0493900	282.199	0	0
Os03g0584224	281.934	0	0
Os08g0534950	281.721	0	0
Os02g0550050	281.435	0	0
Os05g0223100	281.422	0	0
Os03g0808750	281.32	0	0
Os04g0210250	281.297	0	0
Os03g0809150	281.104	0	0
Os01g0502300	280.647	0	0
Os06g0228825	280.278	0	0
Os08g0473650	279.987	0	0
Os04g0307800	279.424	0	0
Os06g0576800	279.098	0	0
Os05g0238000	278.941	0	0
Os02g0823050	278.843	0	0
Os11g0436450	278.767	0	0
Os11g0485000	278.465	0	0
Os03g0661900	278.345	0	0
Os10g0359801	278.098	0	0
Os09g0405500	277.942	0	0
Os06g0564400	277.802	0	0
Os02g0332450	277.725	0	0
Os08g0275600	277.722	0	0
ENSRNA049475192	277.513	0	0
Os05g0332250	277.417	0	0
Os01g0216350	277.312	0	0
Os03g0791366	277.071	0	0
Os10g0549600	276.422	0	0
Os02g0194350	276.379	0	0
Os03g0759250	276.314	0	0
Os04g0488050	275.988	0	0
Os01g0351500	275.913	0	0
Os07g0672175	275.384	0	0
Os08g0360700	275.191	0	0
ENSRNA049474354	274.862	0	0
Os08g0376700	274.805	0	0
Os11g0232400	274.641	0	0
Os01g0968350	274.557	0	0
Os10g0122300	274.476	0	0
Os04g0519100	274.402	0	0
Os11g0205200	274.248	0	0
Os11g0595000	273.989	0	0
Os09g0268401	273.63	0	0
Os11g0165700	273.363	0	0
Os03g0655000	273.347	0	0
Os11g0362633	273.265	0	0
ENSRNA049448151	273.229	0	0
Os02g0491800	273.082	0	0
Os12g0255000	273.025	0	0
Os12g0522516	273.007	0	0
Os01g0645650	272.768	0	0
Os04g0134800	272.725	0	0
Os02g0124550	272.458	0	0
Os08g0385775	272.314	0	0
Os03g0757950	272.272	0	0
Os11g0284600	272.003	0	0
Os02g0210700	272.001	0	0
Os09g0265225	271.704	0	0
Os06g0708075	271.691	0	0
Os05g0516475	271.603	0	0
Os09g0545051	271.309	0	0
Os04g0270550	271.17	0	0
Os06g0619066	271.093	0	0
Os01g0932000	270.949	0	0
Os03g0406001	270.892	0	0
Os01g0142950	270.795	0	0
Os08g0336200	270.602	0	0
Os02g0826533	270.569	0	0
Os10g0326100	270.544	0	0
Os06g0670633	270.35	0	0
ENSRNA049445231	270.206	0	0
Os12g0249100	270.069	0	0
Os01g0974550	269.984	0	0
Os10g0464350	269.878	0	0
Os05g0433600	269.87	0	0
Os08g0213816	269.814	0	0
Os04g0217500	269.6	0	0
Os06g0115000	269.577	0	0
Os09g0435700	269.217	0	0
Os01g0231950	268.996	0	0
Os11g0519100	268.933	0	0
Os03g0437100	268.905	0	0
Os04g0124233	268.831	0	0
Os06g0526466	268.737	0	0
Os11g0142725	268.613	0	0
Os08g0121950	268.316	0	0
Os02g0521366	268.313	0	0
Os03g0592950	268.055	0	0
ENSRNA049476183	267.864	0	0
Os07g0423700	267.694	0	0
Os04g0221450	267.604	0	0
Os09g0549600	267.338	0	0
Os02g0214050	266.677	0	0
Os06g0493001	266.657	0	0
Os04g0463900	266.655	0	0
Os08g0226000	266.616	0	0
Os01g0550250	266.238	0	0
Os11g0303800	265.829	0	0
Os07g0106900	265.815	0	0
ENSRNA049475051	265.654	0	0
Os12g0228350	265.605	0	0
Os07g0574200	265.603	0	0
Os08g0131200	265.368	0	0
Os05g0298800	265.11	0	0
Os07g0500800	264.92	0	0
Os10g0443400	264.917	0	0
Os02g0293575	264.711	0	0
Os12g0247900	264.205	0	0
Os11g0570400	264.047	0	0
Os10g0320201	264.026	0	0
Os04g0653500	263.635	0	0
Os04g0413200	263.554	0	0
Os07g0108400	263.238	0	0
Os11g0625400	262.926	0	0
ENSRNA049468702	262.56	0	0
Os02g0192250	262.352	0	0
Os10g0516450	262.25	0	0
Os05g0468500	262.175	0	0
Os07g0113100	262.166	0	0
Os11g0291201	262.065	0	0
Os09g0416501	261.737	0	0
Os01g0316001	261.609	0	0
Os08g0253150	261.458	0	0
Os05g0152366	261.389	0	0
Os04g0196850	261.081	0	0
Os04g0595125	260.954	0	0
Os02g0742351	260.859	0	0
Os01g0366501	260.762	0	0
Os02g0546700	260.645	0	0
Os11g0126500	260.513	0	0
Os11g0264900	259.183	0	0
Os01g0201500	258.967	0	0
ENSRNA049473266	258.944	0	0
Os08g0219100	258.895	0	0
Os03g0245800	258.796	0	0
Os12g0277200	258.785	0	0
Os08g0278966	258.629	0	0
Os07g0662200	258.443	0	0
Os03g0360000	258.281	0	0
Os01g0816850	258.254	0	0
Os06g0240700	258	0	0
Os11g0282600	257.788	0	0
Os09g0473200	257.759	0	0
Os06g0330400	257.562	0	0
Os02g0800700	257.3	0	0
Os04g0144300	257.293	0	0
Os11g0256600	257.274	0	0
Os03g0639100	257.155	0	0
Os07g0285900	257.145	0	0
Os06g0199601	256.912	0	0
Os05g0159400	256.842	0	0
Os03g0700750	256.84	0	0
Os01g0379800	256.698	0	0
Os10g0345900	256.401	0	0
Os04g0317400	256.324	0	0
Os11g0442900	256.236	0	0
Os05g0506950	255.991	0	0
Os01g0273900	255.987	0	0
Os05g0409200	255.916	0	0
Os01g0100650	255.769	0	0
Os06g0350700	255.657	0	0
Os08g0136750	255.373	0	0
Os11g0205301	255.357	0	0
Os03g0683300	255.268	0	0
Os05g0433900	255.227	0	0
Os10g0344800	255.212	0	0
Os06g0619600	255.193	0	0
Os10g0154900	255.012	0	0
Os06g0144900	254.693	0	0
Os07g0145800	254.281	0	0
Os02g0765400	253.879	0	0
Os05g0272632	253.841	0	0
Os03g0705550	253.651	0	0
Os07g0297100	253.377	0	0
Os01g0242400	253.375	0	0
Os03g0317700	252.532	0	0
Os03g0435800	251.65	0	0
Os11g0239400	251.466	0	0
Os11g0242900	250.073	0	0
ENSRNA049475447	250.014	0	0
Os02g0101900	249.782	0	0
Os01g0928700	249.689	0	0
Os12g0420866	249.658	0	0
Os04g0668350	249.588	0	0
Os01g0717301	249.187	0	0
ENSRNA049450198	248.828	0	0
Os10g0435300	248.814	0	0
Os08g0447100	248.387	0	0
Os02g0309200	248.299	0	0
Os03g0638400	248.227	0	0
Os10g0520950	248.22	0	0
Os08g0473900	248.216	0	0
Os07g0489650	248.179	0	0
Os03g0114850	248.084	0	0
Os07g0528051	247.909	0	0
Os12g0432000	247.6	0	0
Os06g0303400	247.454	0	0
Os06g0574601	247.378	0	0
Os01g0572966	247.377	0	0
Os01g0901550	247.097	0	0
Os03g0100225	247.061	0	0
Os02g0238150	247.058	0	0
Os01g0936950	247.021	0	0
Os01g0741300	246.996	0	0
Os02g0191250	246.621	0	0
ENSRNA049447574	246.46	0	0
Os10g0148000	246.314	0	0
ENSRNA049450054	246.187	0	0
Os11g0681300	246.001	0	0
Os12g0198800	245.873	0	0
Os12g0558366	245.8	0	0
Os01g0864300	245.525	0	0
ENSRNA049470271	245.469	0	0
Os04g0280600	245.415	0	0
Os09g0114933	245.411	0	0
Os02g0301700	245.379	0	0
Os12g0274450	245.166	0	0
Os08g0226800	244.948	0	0
Os01g0888022	244.799	0	0
Os02g0583300	244.742	0	0
ENSRNA049475196	244.728	0	0
Os05g0289700	244.486	0	0
Os03g0210350	244.457	0	0
Os11g0218619	244.452	0	0
Os08g0102050	244.277	0	0
Os01g0518000	244.225	0	0
ENSRNA049474373	244.059	0	0
Os03g0167650	244.013	0	0
Os01g0164075	243.996	0	0
Os01g0213300	243.96	0	0
Os04g0678250	243.914	0	0
Os03g0691900	243.573	0	0
Os06g0668400	243.545	0	0
Os11g0146600	243.521	0	0
Os02g0741000	243.517	0	0
Os04g0650750	243.298	0	0
Os07g0596700	243.291	0	0
Os03g0747400	243.146	0	0
Os08g0367625	243.131	0	0
Os02g0261800	243.061	0	0
Os01g0971301	242.861	0	0
Os11g0113032	242.424	0	0
Os07g0525300	242.403	0	0
Os07g0422250	242.314	0	0
ENSRNA049470170	242.14	0	0
Os06g0364850	242.06	0	0
Os07g0582450	241.879	0	0
ENSRNA049448616	241.853	0	0
Os06g0170200	241.842	0	0
Os03g0130550	241.798	0	0
Os11g0599400	241.759	0	0
Os12g0583801	241.58	0	0
Os02g0587800	241.521	0	0
ENSRNA049449763	241.495	0	0
ENSRNA049472455	240.863	0	0
Os05g0183900	240.848	0	0
Os02g0232050	240.848	0	0
Os04g0267950	240.723	0	0
Os11g0706700	240.383	0	0
Os01g0759550	240.302	0	0
Os04g0649051	240.263	0	0
ENSRNA049449286	240.166	0	0
Os09g0530200	240.076	0	0
ENSRNA049450674	239.993	0	0
Os03g0286100	239.866	0	0
Os09g0357850	239.54	0	0
Os03g0604432	239.515	0	0
Os03g0700600	239.436	0	0
Os06g0668300	239.431	0	0
ENSRNA049474657	238.716	0	0
Os05g0293500	238.372	0	0
Os05g0232800	238.37	0	0
Os11g0702000	238.152	0	0
Os01g0825166	238.024	0	0
Os05g0588500	238.023	0	0
Os01g0915401	237.996	0	0
Os03g0841150	237.993	0	0
Os11g0164200	237.89	0	0
Os05g0328333	237.572	0	0
ENSRNA049475454	236.764	0	0
Os02g0438500	236.309	0	0
Os05g0432650	236.212	0	0
Os10g0423400	236.038	0	0
Os10g0349600	235.824	0	0
Os02g0678300	235.622	0	0
ENSRNA049474088	235.411	0	0
Os04g0619450	235.364	0	0
[truncated: 10,775 more rows]

## Sheet: Supplementary Data 5
Supplementary Data 5. List of HVGs used to train machine learning models on rice.
Gene	effect.size	p.value	q.value
ENSRNA049474998	8682.14	0	0
Os05g0302750	7540.3	0	0
Os02g0574300	7179.43	0	0
Os01g0652650	5931.89	0	0
Os02g0718950	5816.35	0	0
ENSRNA049474906	5765.32	0	0
Os03g0619501	5623.32	0	0
Os06g0115550	5415.88	0	0
Os11g0168250	5142.34	0	0
Os05g0490150	5129.3	0	0
Os12g0244150	5085.58	0	0
Os10g0422401	5024.25	0	0
ENSRNA049474460	4989.79	0	0
Os01g0142875	4892.61	0	0
Os03g0248766	4780.75	0	0
Os01g0543800	4771.57	0	0
Os05g0355450	4649.38	0	0
Os03g0270300	4594.03	0	0
Os02g0672150	4333.49	0	0
Os02g0632850	4300.14	0	0
Os04g0450825	4298.61	0	0
Os04g0605925	4071.41	0	0
Os04g0627066	4043.8	0	0
Os02g0832833	4031.6	0	0
Os09g0558050	3947.92	0	0
ENSRNA049444399	3823.78	0	0
Os01g0118033	3798.98	0	0
Os06g0111550	3681.22	0	0
Os02g0478650	3618.95	0	0
Os07g0647550	3616.72	0	0
Os03g0823750	3609.67	0	0
Os03g0154750	3600.6	0	0
Os10g0397433	3595.94	0	0
ENSRNA049447937	3584.41	0	0
Os08g0110550	3581	0	0
Os04g0550833	3557.13	0	0
Os05g0591925	3538.86	0	0
Os07g0447900	3519.93	0	0
Os02g0115801	3450.57	0	0
Os12g0631025	3386.17	0	0
Os06g0192650	3380.89	0	0
Os05g0298300	3318.79	0	0
Os03g0142666	3260.38	0	0
Os06g0656725	3136.01	0	0
Os05g0593150	3135.89	0	0
Os08g0187600	3118.53	0	0
Os02g0236900	3085.57	0	0
Os04g0379916	3065.07	0	0
Os03g0143532	3046.53	0	0
Os03g0748050	3005.85	0	0
ENSRNA049444418	2839.02	0	0
Os06g0649550	2824.07	0	0
Os07g0208050	2817.62	0	0
Os06g0663450	2777.25	0	0
Os12g0167950	2771.44	0	0
Os04g0515350	2744.99	0	0
Os01g0695150	2735.81	0	0
Os02g0189150	2724.88	0	0
Os08g0126350	2699.88	0	0
Os07g0151250	2599.13	0	0
Os08g0301551	2564.05	0	0
Os07g0539350	2549.63	0	0
ENSRNA049444701	2514.56	0	0
ENSRNA049445399	2482.84	0	0
ENSRNA049445407	2425.8	0	0
Os12g0163250	2415.93	0	0
Os03g0349700	2398.07	0	0
Os05g0353450	2360.73	0	0
Os05g0424100	2354.2	0	0
Os02g0786450	2347.62	0	0
Os02g0457100	2311.97	0	0
Os06g0216350	2292.86	0	0
ENSRNA049445538	2277.43	0	0
Os04g0165450	2233.08	0	0
Os06g0698686	2194.99	0	0
Os04g0517700	2191.13	0	0
Os03g0646850	2164.44	0	0
Os06g0474833	2092.88	0	0
Os07g0685900	2086.65	0	0
Os06g0319366	2060.29	0	0
Os03g0219350	2050.03	0	0
Os04g0118450	2042.63	0	0
Os03g0136975	2024.08	0	0
ENSRNA049443551	2009.67	0	0
Os04g0444250	1984.6	0	0
Os01g0287900	1963.46	0	0
Os03g0215600	1914.49	0	0
Os01g0628950	1875.97	0	0
Os05g0207350	1859.31	0	0
Os01g0649732	1857.22	0	0
Os01g0372500	1857.02	0	0
Os03g0618366	1820.54	0	0
Os01g0611050	1799.22	0	0
Os02g0457175	1781.08	0	0
Os01g0815850	1762.68	0	0
Os09g0533800	1760.39	0	0
Os06g0622400	1701.57	0	0
Os04g0554300	1686.38	0	0
Os09g0522500	1685.11	0	0
Os06g0642950	1672.95	0	0
Os09g0116000	1669.67	0	0
Os09g0491780	1653.74	0	0
Os01g0280600	1652.9	0	0
Os06g0281501	1645.2	0	0
Os02g0821850	1625.29	0	0
Os03g0358900	1594.38	0	0
Os07g0108350	1592.35	0	0
ENSRNA049467579	1575.28	0	0
Os05g0213100	1554.36	0	0
Os11g0249800	1551.39	0	0
Os06g0600200	1551.26	0	0
Os12g0101901	1544.38	0	0
Os03g0785001	1530.67	0	0
Os03g0821150	1521.95	0	0
ENSRNA049476273	1517.75	0	0
Os04g0391250	1508.99	0	0
ENSRNA049474662	1490.7	0	0
Os02g0659301	1489.25	0	0
Os02g0660800	1487.43	0	0
Os05g0565050	1461.86	0	0
Os04g0566450	1461.7	0	0
Os12g0559250	1453.77	0	0
Os03g0298850	1451.12	0	0
Os05g0380250	1447.46	0	0
Os11g0154000	1446.4	0	0
Os04g0550800	1444.46	0	0
ENSRNA049446133	1424.77	0	0
Os02g0167400	1410.94	0	0
Os01g0142400	1388.42	0	0
Os05g0502150	1373.99	0	0
Os06g0112550	1373.96	0	0
Os01g0962650	1372.87	0	0
Os03g0791050	1372.64	0	0
Os07g0604900	1370.98	0	0
Os01g0683250	1370.85	0	0
Os01g0782400	1369.58	0	0
Os05g0511133	1361.36	0	0
Os05g0554700	1357.78	0	0
Os06g0114132	1357.52	0	0
Os10g0372432	1345.27	0	0
Os05g0465601	1337.51	0	0
Os05g0511216	1333.06	0	0
Os03g0599700	1328.74	0	0
ENSRNA049445753	1328.45	0	0
Os03g0787500	1323.99	0	0
Os01g0736750	1315.73	0	0
Os05g0110925	1315.01	0	0
Os05g0487100	1311.37	0	0
Os08g0533101	1311.3	0	0
Os04g0222900	1309.68	0	0
Os03g0415050	1305.39	0	0
Os05g0502400	1301.87	0	0
Os09g0368101	1299.4	0	0
Os05g0212550	1298.62	0	0
Os07g0584550	1292.92	0	0
ENSRNA049467638	1292.04	0	0
Os01g0615400	1288.23	0	0
Os01g0846550	1287.87	0	0
Os01g0650900	1286.73	0	0
Os02g0782550	1273.91	0	0
Os08g0224150	1273.24	0	0
Os02g0601350	1268.7	0	0
Os01g0633500	1255.39	0	0
Os10g0422050	1243.96	0	0
Os11g0423200	1243.55	0	0
Os11g0673150	1226.86	0	0
Os11g0557600	1225.93	0	0
Os01g0800101	1222.27	0	0
Os03g0191550	1202.43	0	0
Os02g0217666	1194.6	0	0
Os07g0417600	1192.6	0	0
Os08g0473800	1192.15	0	0
Os03g0376701	1186.32	0	0
EPlORYSAT000373842	1184	0	0
EPlORYSAT000373798	1183.59	0	0
Os12g0625102	1181.77	0	0
Os02g0120700	1167.28	0	0
Os06g0652501	1158.03	0	0
Os03g0356900	1152.23	0	0
Os03g0314000	1151.25	0	0
Os09g0338575	1149.33	0	0
Os03g0764125	1147.01	0	0
Os01g0829183	1141.37	0	0
Os01g0800200	1136.26	0	0
Os11g0631400	1133.47	0	0
Os10g0114101	1115.25	0	0
Os07g0507850	1112.28	0	0
Os04g0498650	1105.1	0	0
Os04g0595583	1103.17	0	0
Os01g0650950	1102.67	0	0
ENSRNA049475465	1101.34	0	0
EPlORYSAT000373840	1098.73	0	0
ENSRNA049473030	1095.11	0	0
Os04g0105050	1086.52	0	0
Os10g0377450	1083.27	0	0
Os07g0163132	1080.31	0	0
Os09g0321150	1079.18	0	0
Os08g0523000	1069.08	0	0
Os08g0118700	1068.92	0	0
Os03g0710850	1067.76	0	0
Os07g0560200	1059.02	0	0
Os01g0835332	1036.93	0	0
EPlORYSAT000373805	1032.44	0	0
Os02g0549650	1028	0	0
Os08g0387300	1025.14	0	0
Os04g0552550	1024.49	0	0
Os03g0765500	1020.72	0	0
Os09g0416250	1016.49	0	0
ENSRNA049442288	1013.87	0	0
Os10g0158400	1009.51	0	0
Os07g0247201	1008.54	0	0
ENSRNA049911413	1002.92	0	0
ENSRNA049448734	1002.41	0	0
ENSRNA049450453	1001.4	0	0
ENSRNA049911424	1001.09	0	0
Os02g0193666	1000.94	0	0
Os01g0205401	996.797	0	0
Os03g0213150	996.333	0	0
ENSRNA049444901	993.75	0	0
Os08g0127950	987.058	0	0
Os01g0272700	986.766	0	0
ENSRNA049448047	983.419	0	0
ENSRNA049445795	981.073	0	0
ENSRNA049446499	977.742	0	0
Os08g0130550	975.839	0	0
ENSRNA049446659	974.536	0	0
Os06g0717850	973.944	0	0
Os05g0106650	973.563	0	0
ENSRNA049446030	971.716	0	0
ENSRNA049447002	971.222	0	0
Os04g0596350	968.948	0	0
Os11g0102301	968.35	0	0
Os05g0117667	964.431	0	0
Os08g0114175	958.558	0	0
ENSRNA049472772	955.143	0	0
Os01g0234566	954.818	0	0
EPlORYSAT000373652	954.509	0	0
ENSRNA049450804	951.659	0	0
ENSRNA049475204	950.206	0	0
Os03g0577150	946.908	0	0
Os08g0521701	944.542	0	0
Os02g0178901	940.968	0	0
Os03g0296600	940.96	0	0
Os12g0596401	940.888	0	0
Os03g0285133	933.958	0	0
Os05g0368501	931.817	0	0
Os01g0178600	927.778	0	0
ENSRNA049446925	927.579	0	0
ENSRNA049449909	925.761	0	0
Os06g0545200	924.274	0	0
Os11g0168000	922.261	0	0
Os03g0815266	920.69	0	0
Os06g0483150	919.262	0	0
Os02g0791650	915.994	0	0
Os11g0195650	908.77	0	0
Os09g0339733	907.987	0	0
Os01g0698150	906.484	0	0
ENSRNA049444177	904.022	0	0
Os08g0556101	900.387	0	0
Os09g0114566	897.071	0	0
Os02g0742550	896.661	0	0
ENSRNA049447449	893.582	0	0
Os07g0123566	893.212	0	0
Os03g0227075	891.398	0	0
ENSRNA049441592	890.118	0	0
Os01g0837700	885.607	0	0
ENSRNA049443912	884.332	0	0
Os08g0169500	884.091	0	0
Os01g0107801	881.469	0	0
Os12g0563100	873.687	0	0
ENSRNA049475389	871.972	0	0
ENSRNA049468095	868.441	0	0
Os01g0605400	868.37	0	0
Os05g0400301	865.492	0	0
ENSRNA049475395	865.442	0	0
EPlORYSAT000373825	858.759	0	0
Os12g0267950	846.74	0	0
Os01g0355400	843.629	0	0
ENSRNA049444189	840.295	0	0
Os05g0176050	839.831	0	0
Os12g0456783	839.462	0	0
Os02g0162050	837.032	0	0
ENSRNA049470335	836.053	0	0
Os08g0191300	834.291	0	0
Os10g0167900	830.681	0	0
Os07g0525451	829.89	0	0
Os10g0442532	827.246	0	0
Os08g0168900	826.335	0	0
Os01g0682601	819.594	0	0
ENSRNA049468210	817.404	0	0
ENSRNA049475469	802.723	0	0
Os02g0234051	801.781	0	0
ENSRNA049446755	795.829	0	0
Os01g0661750	793.051	0	0
Os01g0520500	792.915	0	0
Os02g0175850	782.918	0	0
EPlORYSAT000373831	781.672	0	0
Os02g0656550	778.089	0	0
Os09g0339800	777.885	0	0
Os05g0204950	775.675	0	0
Os04g0377500	774.809	0	0
Os03g0726150	772.291	0	0
EPlORYSAT000373848	770.09	0	0
ENSRNA049475412	763.213	0	0
Os07g0224066	760.129	0	0
Os01g0153900	759.572	0	0
Os06g0136650	757.588	0	0
Os07g0605900	756.489	0	0
Os12g0155600	753.903	0	0
Os09g0338675	753.057	0	0
Os03g0197825	747.638	0	0
Os01g0574451	744.923	0	0
Os10g0162856	744.397	0	0
Os09g0501825	739.131	0	0
Os03g0834150	734.508	0	0
EPlORYSAT000373612	731.608	0	0
Os09g0116050	715.238	0	0
Os07g0574500	710.828	0	0
ENSRNA049446186	706.568	0	0
Os06g0669225	704.282	0	0
Os01g0559825	703.167	0	0
ENSRNA049450733	701.282	0	0
Os01g0761800	697.599	0	0
Os01g0237366	697.26	0	0
Os07g0456800	696.398	0	0
Os03g0819201	695.059	0	0
ENSRNA049911410	691.985	0	0
EPlORYSAT000373812	689.178	0	0
Os11g0198951	681.89	0	0
Os03g0390633	675.881	0	0
Os12g0438100	675.403	0	0
Os05g0115600	670.842	0	0
Os03g0823350	669.459	0	0
Os02g0272200	664.843	0	0
Os08g0131150	660.521	0	0
Os03g0782350	657.857	0	0
Os06g0199050	655.56	0	0
Os01g0154100	652.154	0	0
Os11g0194000	649.144	0	0
Os08g0118600	648.248	0	0
Os05g0302916	645.508	0	0
Os06g0639550	643.296	0	0
Os03g0829333	638.533	0	0
Os03g0747850	635.027	0	0
Os01g0299700	631.47	0	0
Os01g0928600	628.795	0	0
Os06g0228950	625.632	0	0
Os05g0485850	625.596	0	0
Os08g0142500	621.194	0	0
Os06g0605950	616.588	0	0
Os01g0626350	611.045	0	0
Os04g0549650	610.335	0	0
Os09g0347101	610.335	0	0
Os09g0530350	606.6	0	0
Os07g0208533	606.476	0	0
Os02g0658600	599.899	0	0
Os07g0120000	599.831	0	0
Os02g0644200	599.112	0	0
Os03g0268050	597.098	0	0
ENSRNA049471263	594.386	0	0
Os11g0194200	593.655	0	0
Os12g0514550	593.281	0	0
Os10g0113201	590.816	0	0
Os02g0792500	590.045	0	0
Os11g0192400	588.012	0	0
Os01g0635800	585.854	0	0
Os02g0257250	585.516	0	0
ENSRNA049472768	584.753	0	0
Os11g0570825	584	0	0
ENSRNA049467148	582.514	0	0
Os11g0453550	582.283	0	0
Os05g0212600	582.055	0	0
Os05g0253301	574.329	0	0
ENSRNA049473260	570.064	0	0
ENSRNA049447883	568.359	0	0
Os06g0551450	567.98	0	0
Os02g0257100	565.825	0	0
Os06g0556450	564.929	0	0
Os01g0205550	562.869	0	0
Os07g0291400	562.865	0	0
Os04g0286333	562.761	0	0
Os04g0542302	560.944	0	0
Os08g0398450	557.877	0	0
Os10g0351600	553.857	0	0
ENSRNA049446737	550.955	0	0
Os03g0648500	548.523	0	0
Os03g0260000	541.212	0	0
ENSRNA049465423	534.061	0	0
Os04g0602000	530.794	0	0
Os05g0117300	530.132	0	0
Os07g0118250	528.703	0	0
Os08g0190225	528.213	0	0
Os08g0486000	528.128	0	0
Os03g0422600	526.291	0	0
Os06g0506850	525.821	0	0
Os05g0198000	525.277	0	0
ENSRNA049446637	518.623	0	0
Os08g0547951	518.622	0	0
Os06g0362100	516.58	0	0
Os05g0311801	515.349	0	0
Os11g0115375	514.563	0	0
Os02g0168850	514.417	0	0
ENSRNA049761428	513.295	0	0
Os01g0232450	513.201	0	0
Os10g0403200	507.441	0	0
Os12g0504900	506.764	0	0
Os01g0911133	506.474	0	0
Os06g0706700	503.743	0	0
Os03g0650350	502.207	0	0
Os05g0116150	499.08	0	0
Os08g0230350	495.608	0	0
Os02g0208150	495.229	0	0
ENSRNA049445060	491.477	0	0
Os01g0748950	490.886	0	0
Os08g0194000	489.801	0	0
ENSRNA049447492	489.143	0	0
Os02g0766900	488.295	0	0
Os01g0800701	488.066	0	0
Os04g0594700	485.867	0	0
Os07g0281351	481.795	0	0
Os02g0562350	480.569	0	0
Os02g0834025	479.849	0	0
Os02g0756032	479.845	0	0
Os02g0717650	479.173	0	0
Os06g0545601	476.913	0	0
ENSRNA049449930	475.822	0	0
Os02g0611250	475.756	0	0
Os11g0264950	474.863	0	0
Os04g0449950	474.293	0	0
ENSRNA049445580	467.848	0	0
ENSRNA049473157	467.309	0	0
Os02g0491700	465.456	0	0
Os01g0809000	465.431	0	0
Os01g0688000	465.138	0	0
Os09g0264051	461.286	0	0
Os12g0456700	459.168	0	0
ENSRNA049911397	457.075	0	0
Os07g0634100	456.324	0	0
ENSRNA049442998	455.27	0	0
ENSRNA049447110	453.454	0	0
Os04g0430150	451.131	0	0
ENSRNA049450845	451.123	0	0
Os03g0137250	449.872	0	0
Os01g0749950	448.893	0	0
ENSRNA049466017	444.764	0	0
Os03g0326350	443.167	0	0
Os10g0361300	440.289	0	0
ENSRNA049475215	439.043	0	0
Os02g0812600	436.455	0	0
Os05g0156401	436.445	0	0
EPlORYSAT000373818	436.431	0	0
Os11g0139550	436.388	0	0
Os06g0156801	436.055	0	0
ENSRNA049447338	435.001	0	0
Os01g0901650	434.934	0	0
Os02g0293900	434.2	0	0
Os01g0180900	433.52	0	0
Os04g0310900	433.255	0	0
Os01g0635600	431.167	0	0
Os08g0136366	426.977	0	0
Os07g0631950	426.481	0	0
Os06g0728550	426.135	0	0
Os04g0292150	425.997	0	0
ENSRNA049441421	425.575	0	0
Os01g0303401	425.39	0	0
Os04g0291900	424.917	0	0
Os06g0270925	424.057	0	0
Os03g0276800	423.735	0	0
Os01g0154200	423.511	0	0
Os05g0595450	421.863	0	0
Os05g0212900	421.18	0	0
Os10g0191100	418.678	0	0
ENSRNA049446523	417.772	0	0
Os03g0805350	414.906	0	0
Os03g0212000	414.859	0	0
ENSRNA049472463	414.074	0	0
Os11g0601950	409.492	0	0
Os07g0501100	409.18	0	0
ENSRNA049443237	408.221	0	0
ENSRNA049465109	407.575	0	0
Os01g0350500	405.983	0	0
Os05g0143600	404.494	0	0
Os05g0149850	403.902	0	0
Os06g0549633	400.852	0	0
Os03g0660300	400.202	0	0
ENSRNA049471283	396.273	0	0
ENSRNA049443885	395.787	0	0
ENSRNA049468640	395.485	0	0
Os01g0276033	393.975	0	0
Os05g0471624	393.611	0	0
Os04g0644433	392.989	0	0
ENSRNA049446686	391.562	0	0
Os04g0445150	389.196	0	0
ENSRNA049446293	389.184	0	0
ENSRNA049470812	388.464	0	0
Os12g0497544	384.46	0	0
Os09g0541050	384.332	0	0
Os03g0244333	382.093	0	0
Os06g0611550	377.853	0	0
ENSRNA049468126	376.766	0	0
ENSRNA049471802	373.05	0	0
Os01g0618450	372.407	0	0
Os11g0291000	369.848	0	0
Os10g0544933	369.541	0	0
Os07g0244100	369.294	0	0
Os09g0565000	369.036	0	0
Os02g0195900	367.761	0	0
Os11g0482150	367.646	0	0
Os10g0148700	367.595	0	0
ENSRNA049475177	365.28	0	0
Os04g0441600	362.858	0	0
Os03g0106700	362.657	0	0
Os09g0546200	361.317	0	0
ENSRNA049447757	359.976	0	0
Os07g0655851	359.707	0	0
ENSRNA049450189	358.411	0	0
Os06g0323550	357.863	0	0
Os09g0444100	355.823	0	0
Os12g0427600	353.323	0	0
Os01g0135800	351.898	0	0
Os09g0568266	350.755	0	0
Os03g0576801	350.499	0	0
Os10g0178000	349.829	0	0
Os09g0517950	345.16	0	0
Os06g0180533	344.599	0	0
Os05g0386400	344.363	0	0
Os03g0170450	344.206	0	0
Os07g0267200	343.923	0	0
Os09g0405600	342.86	0	0
Os05g0420300	341.785	0	0
ENSRNA049441102	340.179	0	0
Os09g0405900	339.962	0	0
Os01g0608000	339.301	0	0
ENSRNA049473366	335.878	0	0
Os12g0640950	335.77	0	0
Os06g0609400	335.402	0	0
Os12g0115150	334.881	0	0
Os03g0452801	332.537	0	0
Os02g0534700	332.293	0	0
Os02g0587600	331.406	0	0
Os01g0136050	331.231	0	0
Os03g0647950	329.381	0	0
Os09g0405300	329.134	0	0
ENSRNA049449014	329.099	0	0
Os04g0662600	329.005	0	0
Os03g0804700	327.443	0	0
Os10g0515400	324.797	0	0
ENSRNA049474756	324.249	0	0
Os03g0210100	324.001	0	0
Os01g0959200	323.867	0	0
Os12g0560067	323.52	0	0
Os05g0368666	323.164	0	0
Os03g0701750	322.634	0	0
ENSRNA049475180	322.235	0	0
ENSRNA049441959	322.103	0	0
Os08g0113150	319.423	0	0
ENSRNA049464815	319.154	0	0
ENSRNA049474763	318.893	0	0
ENSRNA049447741	318.021	0	0
ENSRNA049473941	317.53	0	0
Os05g0155800	315.68	0	0
Os08g0358800	314.912	0	0
Os11g0453900	311.393	0	0
Os04g0392700	310.784	0	0
Os10g0551900	309.347	0	0
Os08g0460650	308.136	0	0
Os02g0196850	305.66	0	0
Os12g0223700	304.883	0	0
Os09g0519601	303.984	0	0
Os04g0638901	303.965	0	0
Os08g0451800	303.882	0	0
Os05g0249100	302.109	0	0
ENSRNA049449179	301.371	0	0
Os01g0651500	301.082	0	0
Os02g0725700	300.671	0	0
Os08g0161800	299.015	0	0
Os12g0618333	298.306	2.41163e-12	2.45786e-11
Os05g0368700	297.746	0	0
Os10g0340301	297.702	0	0
Os10g0111325	297.167	0	0
Os02g0819650	297.017	0	0
Os01g0133766	296.738	0	0
Os09g0297900	296.693	0	0
Os12g0417450	295.583	0	0
Os07g0656000	295.025	0	0
Os11g0679000	294.862	0	0
Os06g0608550	294.285	0	0
Os07g0620700	292.261	0	0
Os03g0683200	291.399	0	0
Os12g0284700	290.614	0	0
Os03g0118700	290.614	0	0
Os05g0549300	289.259	0	0
Os10g0198900	288.377	0	0
ENSRNA049445742	288.357	0	0
Os09g0421700	287.862	0	0
Os11g0696400	286.958	0	0
Os12g0568166	286.694	0	0
Os12g0465000	285.672	0	0
Os10g0207500	282.196	0	0
Os07g0243800	281.963	0	0
ENSRNA049447524	281.069	0	0
Os06g0650300	280.653	0	0
Os05g0108950	278.944	0	0
ENSRNA049472036	278.9	0	0
Os02g0711300	276.964	0	0
Os12g0240900	272.641	0	0
Os09g0405500	272.138	0	0
ENSRNA049450128	271.809	0	0
Os05g0573600	271.477	0	0
EPlORYSAT000373615	270.314	0	0
Os08g0360700	270.194	0	0
Os09g0424701	269.402	0	0
Os11g0165700	266.822	0	0
Os09g0339300	266.224	0	0
Os08g0131200	266.197	0	0
Os01g0881100	265.641	0	0
Os08g0169100	265.188	0	0
Os08g0534300	264.753	0	0
Os05g0362600	264.407	0	0
Os11g0303800	262.089	0	0
Os07g0108400	262.004	0	0
Os12g0465100	259.935	0	0
Os01g0595850	259.893	0	0
Os03g0245800	259.355	0	0
Os08g0136725	259.073	0	0
ENSRNA049449432	258.644	0	0
Os06g0115000	257.852	0	0
Os06g0222900	257.528	0	0
Os07g0106900	257.52	0	0
Os10g0444850	256.404	0	0
Os04g0557500	255.953	0	0
ENSRNA049473266	255.754	0	0
Os03g0393801	255.677	0	0
Os02g0332450	255.435	0	0
Os08g0123101	254.967	0	0
ENSRNA049470962	254.569	0	0
Os04g0317400	254.231	0	0
Os06g0164300	253.632	0	0
Os02g0765400	253.251	0	0
Os03g0683300	252.334	0	0
Os11g0570400	251.801	0	0
Os11g0215300	251.386	0	0
Os11g0147901	251.226	0	0
Os02g0101900	249.987	0	0
Os08g0487850	249.69	0	0
Os05g0315700	249.567	0	0
Os03g0639100	249.513	0	0
Os03g0758250	248.71	0	0
Os09g0255200	248.586	0	0
Os08g0473900	248.156	0	0
Os06g0144900	248.02	0	0
Os02g0800700	246.874	0	0
Os10g0148000	246.279	0	0
Os11g0264900	245.833	0	0
Os10g0345900	244.105	0	0
Os09g0440851	242.282	0	0
ENSRNA049475361	241.989	0	0
Os08g0534950	241.323	0	0
Os08g0121975	239.926	0	0
Os05g0252701	239.049	0	0
Os07g0668251	238.899	0	0
Os03g0638400	237.923	0	0
Os08g0219100	237.864	0	0
Os05g0588500	236.601	0	0
Os01g0520340	236.504	0	0
ENSRNA049911403	235.761	0	0
Os01g0513850	235.558	0	0
Os03g0747400	234.82	0	0
Os06g0240600	233.911	0	0
Os02g0678300	233.63	0	0
Os11g0113032	233.608	0	0
Os08g0206650	232.008	0	0
Os04g0210250	231.039	0	0
ENSRNA049475440	230.31	0	0
Os02g0725900	229.598	0	0
Os11g0506700	228.57	0	0
Os01g0242400	228.524	0	0
Os10g0525200	228.144	0	0
Os06g0144200	227.565	0	0
Os03g0835950	227.494	0	0
Os12g0112401	226.843	0	0
Os11g0176250	226.345	1.30784e-12	1.33503e-11
Os01g0201500	225.805	0	0
ENSRNA049448453	224.507	0	0
Os08g0121950	224.429	0	0
Os05g0328333	224.351	0	0
Os09g0502033	223.826	0	0
Os09g0549600	223.323	0	0
Os04g0413200	222.504	0	0
Os02g0210700	222.478	0	0
Os01g0772100	222.447	0	0
Os04g0329200	222.218	0	0
Os03g0437100	221.569	0	0
Os01g0164075	221.517	0	0
Os01g0369500	221.27	0	0
ENSRNA049475198	220.623	0	0
Os01g0691300	220.623	0	0
Os12g0242700	220.171	0	0
Os05g0226000	219.959	0	0
Os08g0137900	219.932	0	0
Os09g0405200	219.779	0	0
ENSRNA049473255	219.102	0	0
Os06g0662900	218.947	0	0
Os09g0406100	215.807	0	0
Os03g0278066	215.441	0	0
Os01g0700500	215.396	0	0
Os07g0422250	214.996	0	0
ENSRNA049470291	214.667	0	0
Os12g0621400	214.39	0	0
Os07g0655800	214.034	0	0
Os01g0928700	213.722	0	0
Os01g0929600	213.496	0	0
Os09g0457400	213.484	0	0
ENSRNA049475210	213.208	0	0
Os02g0198800	213.156	0	0
ENSRNA049475447	212.091	0	0
Os07g0411566	210.664	0	0
Os05g0151150	210.539	0	0
Os01g0601687	210.357	0	0
Os11g0284600	210.205	0	0
Os09g0406400	209.92	0	0
Os01g0606200	209.55	0	0
Os02g0801000	207.627	0	0
Os05g0465400	207.18	0	0
ENSRNA049472737	207.015	0	0
Os01g0971550	207.002	0	0
Os04g0329300	206.761	0	0
Os04g0570600	206.38	0	0
Os01g0759200	206.171	0	0
Os08g0127900	206.1	0	0
Os06g0662225	206.043	0	0
Os01g0209901	205.992	0	0
Os06g0662600	205.147	0	0
Os03g0661900	205.146	0	0
Os11g0512800	204.881	0	0
Os06g0662850	204.358	0	0
Os05g0154850	204.216	0	0
Os12g0247900	203.086	0	0
Os01g0911250	203.08	0	0
Os11g0244200	202.405	0	0
Os04g0448500	202.337	0	0
Os07g0297100	202.028	0	0
Os09g0404300	201.734	0	0
ENSRNA049470973	201.283	0	0
Os09g0404600	200.906	0	0
Os03g0167650	200.677	0	0
Os11g0641500	200.319	0	0
Os09g0404700	200.218	0	0
Os11g0582500	199.786	0	0
Os09g0406300	199.759	0	0
Os09g0406500	199.558	0	0
Os11g0215400	199.155	0	0
Os10g0524500	198.467	0	0
Os09g0404400	197.77	0	0
Os06g0565200	197.454	0	0
Os04g0207600	196.937	2.06613e-13	2.11801e-12
Os07g0582450	196.887	0	0
Os11g0569733	196.839	0	0
Os06g0662500	196.553	0	0
ENSRNA049465412	196.056	0	0
Os01g0112400	195.901	0	0
Os01g0915401	195.891	0	0
Os07g0585200	195.253	0	0
Os02g0236401	195.168	0	0
Os01g0653300	195.068	0	0
Os01g0183500	195.053	0	0
Os11g0191800	194.986	0	0
Os03g0781600	194.538	0	0
Os03g0700100	194.336	0	0
Os09g0452750	194.263	0	0
Os01g0253200	194.098	0	0
ENSRNA049474343	193.934	0	0
Os09g0457800	193.159	0	0
Os09g0405400	193.09	0	0
Os09g0530200	192.445	0	0
Os06g0126250	192.433	0	0
Os02g0606400	192.129	0	0
Os01g0864300	192.102	0	0
Os02g0596200	191.879	0	0
Os05g0225800	191.566	0	0
Os11g0594800	190.721	0	0
Os04g0398700	190.464	0	0
Os02g0587800	190.376	0	0
Os09g0434600	189.439	0	0
Os03g0388800	189.3	0	0
Os09g0406000	188.567	0	0
Os06g0545400	188.543	0	0
Os02g0616600	188.127	0	0
Os09g0404500	188.012	0	0
Os01g0518000	187.367	0	0
Os09g0405001	187.348	0	0
Os06g0635300	187.035	0	0
EPlORYSAT000373803	186.671	0	0
Os12g0550800	186.444	0	0
Os02g0800900	186.201	0	0
Os07g0556800	185.795	0	0
Os11g0194400	185.721	0	0
ENSRNA049470982	185.121	0	0
Os04g0413100	184.975	0	0
Os05g0372900	184.624	0	0
Os11g0657400	184.39	0	0
Os01g0533400	184.357	0	0
Os11g0306400	183.947	0	0
Os07g0271500	183.813	0	0
Os08g0135500	183.521	0	0
Os12g0514450	183.502	0	0
Os08g0404900	183.403	0	0
ENSRNA049450871	182.499	0	0
Os09g0564400	182.226	0	0
Os10g0149800	182.146	0	0
ENSRNA049468687	181.868	0	0
ENSRNA049468966	181.601	0	0
Os01g0658600	181.562	0	0
Os09g0400100	181.532	0	0
Os04g0489800	181.402	0	0
ENSRNA049474970	181.034	0	0
Os01g0628000	180.565	0	0
Os09g0404800	180.49	0	0
Os01g0808400	180.109	0	0
Os06g0663300	179.919	0	0
Os06g0612550	178.951	0	0
Os04g0650200	178.283	0	0
Os02g0237000	178.156	0	0
Os08g0122400	177.814	0	0
Os04g0668200	177.61	0	0
Os11g0194600	177.179	0	0
Os02g0796750	175.194	0.000322229	0.00314731
Os02g0800300	175.13	0	0
Os06g0284900	175.008	0	0
Os01g0127500	174.764	0	0
Os06g0564400	174.709	0	0
Os01g0841650	174.438	0	0
Os01g0296133	174.419	0	0
Os02g0116300	174.343	0	0
Os09g0406200	174.076	0	0
Os05g0248200	173.968	0	0
Os04g0447166	173.919	0	0
Os10g0395400	173.745	0	0
ENSRNA049468231	173.739	0	0
ENSRNA049472455	173.01	0	0
Os02g0823050	172.89	0	0
Os01g0675000	172.107	0	0
Os02g0664400	172.051	0	0
Os06g0237400	171.792	0	0
Os07g0274400	171.748	0	0
Os02g0519950	171.046	0	0
Os11g0704525	170.655	0	0
Os02g0293575	170.285	0	0
Os04g0581000	170.02	0	0
Os08g0222100	169.209	0	0
Os07g0120500	169.204	0	0
Os04g0668300	169.091	0	0
Os08g0450200	168.742	0	0
Os07g0599300	168.675	0	0
ENSRNA049473373	168.651	0	0
ENSRNA049475403	168.63	0	0
Os04g0545300	168.564	0	0
Os03g0851150	168.557	0	0
Os11g0595000	168.557	0	0
Os02g0127100	168.462	0	0
ENSRNA049472220	168.225	0	0
ENSRNA049466121	167.473	0	0
Os02g0175700	167.451	0	0
Os04g0108101	167.005	0	0
Os07g0525400	166.793	0	0
Os08g0490700	166.786	0	0
Os02g0232050	166.585	0	0
Os05g0151100	166.328	0	0
Os01g0784833	166.119	0	0
Os03g0399000	165.746	0	0
Os04g0348600	165.614	0	0
Os10g0330600	165.589	0	0
Os11g0186500	165.479	0	0
Os07g0574200	165.08	0	0
Os02g0505700	164.975	0	0
Os06g0228800	164.879	0	0
Os08g0141700	164.707	0	0
Os02g0800400	164.508	0	0
Os02g0801600	164.403	0	0
Os08g0222800	164.355	0	0
ENSRNA049475159	164.334	0	0
Os06g0715300	164.282	0	0
Os12g0230200	164.214	0	0
Os07g0488400	164.166	0	0
Os04g0556350	163.98	0	0
Os01g0306200	163.879	0	0
Os04g0573100	163.654	0	0
ENSRNA049474928	163.6	0	0
Os05g0269500	163.334	0	0
Os12g0610100	163.09	0	0
Os06g0545800	162.74	0	0
Os09g0116800	162.4	0	0
Os01g0341300	161.791	0	0
Os01g0270700	161.576	0	0
Os10g0505000	161.469	0	0
Os02g0743600	161.362	0	0
ENSRNA049474385	161.278	0	0
Os04g0415900	161.14	0	0
Os10g0580750	161.136	0	0
Os01g0219600	160.964	0	0
Os08g0122900	160.606	0	0
Os03g0167600	160.405	0	0
Os04g0150300	160.026	0	0
Os06g0124400	159.961	0	0
Os04g0165801	159.825	0	0
ENSRNA049471882	159.785	0	0
ENSRNA049475368	159.501	0	0
Os03g0396500	159.48	0	0
Os01g0581400	159.325	0	0
Os02g0196700	159.039	0	0
Os02g0615400	159.015	0	0
Os09g0493000	158.697	0	0
Os03g0106800	158.421	0	0
Os08g0136750	158.364	0	0
Os06g0104900	157.538	0	0
Os06g0126100	157.171	0	0
ENSRNA049475374	156.945	0	0
ENSRNA049444971	156.755	0	0
Os04g0674425	156.557	0	0
ENSRNA049475354	155.769	0	0
Os04g0543700	155.729	0	0
Os04g0644000	155.67	0	0
Os06g0607700	155.661	0	0
Os08g0545850	155.192	0	0
Os08g0336200	155.157	0	0
Os04g0310800	154.976	0	0
Os05g0280700	154.634	0	0
Os07g0200801	154.624	0	0
Os05g0178950	154.614	0	0
Os05g0597700	154.096	0	0
Os05g0203000	154.081	0	0
Os03g0341150	153.819	0	0
Os04g0217500	153.505	0	0
Os11g0193800	153.445	0	0
Os03g0823301	153.408	0	0
Os09g0515550	153.216	0	0
Os07g0238600	153.198	0	0
Os07g0141450	153.122	0	0
Os04g0328900	153.122	0	0
Os07g0238500	153.067	0	0
ENSRNA049449286	152.958	0	0
Os10g0414800	152.706	0	0
Os01g0907600	152.7	0	0
Os09g0477100	152.61	0	0
Os05g0331366	152.324	0	0
Os10g0503100	152.283	0	0
Os02g0110000	152.097	0	0
Os06g0633100	151.628	0	0
Os06g0655200	151.491	0	0
Os12g0440400	151.383	0	0
Os06g0703000	151.105	0	0
Os09g0492900	150.668	0	0
Os01g0596425	150.642	0	0
Os01g0789200	150.617	0	0
Os04g0693050	150.426	0	0
Os09g0462875	150.312	0	0
Os12g0176200	150.273	0	0
Os05g0543000	150.044	0	0
ENSRNA049474841	149.813	0	0
ENSRNA049474835	149.346	0	0
Os01g0184050	149.114	0	0
Os01g0356900	149.092	0	0
Os11g0224600	149.089	0	0
Os03g0106900	148.915	0	0
Os05g0328632	148.839	0	0
Os02g0324500	148.748	0	0
Os02g0150250	148.705	0	0
ENSRNA049470299	148.605	0	0
Os11g0192500	148.556	0	0
Os11g0224400	148.046	0	0
Os08g0136800	148.023	0	0
Os04g0212450	147.857	0	0
Os02g0801100	147.598	0	0
Os11g0194100	147.109	0	0
Os03g0168600	147.103	0	0
Os03g0106500	147.042	0	0
Os10g0451700	146.956	0	0
Os06g0341300	146.839	0	0
Os04g0500400	146.633	0	0
ENSRNA049441259	146.522	0	0
Os01g0567600	146.493	0	0
Os12g0504050	146.491	0	0
Os08g0546300	146.404	0	0
Os07g0598400	146.351	0	0
Os02g0587300	146.347	0	0
Os06g0187200	146.076	0	0
Os07g0446000	145.495	0	0
Os08g0515900	145.487	0	0
Os12g0546800	145.334	0	0
Os08g0224250	145.004	0	0
Os11g0703000	144.951	0	0
Os02g0559300	144.924	0	0
Os08g0189100	144.305	0	0
Os09g0570850	144.261	0	0
Os05g0332000	144.077	0	0
Os06g0628150	144.009	0	0
Os09g0309600	143.684	0	0
Os04g0643350	143.612	0	0
Os01g0651000	143.479	0	0
Os09g0457600	143.443	0	0
Os10g0340450	143.361	0	0
Os05g0399400	143.148	0	0
Os04g0668400	142.541	0	0
Os06g0242000	142.281	0	0
Os07g0120100	142.266	0	0
Os10g0464350	142.212	0	0
Os09g0572600	141.74	0	0
Os01g0323100	141.696	0	0
Os12g0569800	141.035	0	0
Os01g0111600	140.819	0	0
Os02g0127500	140.686	0	0
Os05g0393800	140.664	0	0
Os07g0661450	140.542	0	0
Os06g0156400	140.381	0	0
Os01g0235500	139.957	0	0
ENSRNA049464840	139.932	0	0
Os03g0653900	139.913	0	0
Os02g0811400	139.912	0	0
Os06g0271400	139.442	0	0
Os04g0352066	139.128	0	0
Os02g0251900	139.047	0	0
ENSRNA049471650	139.034	0	0
Os01g0849600	138.955	0	0
Os09g0457532	138.733	0	0
Os10g0163340	138.601	0	0
Os03g0757950	138.317	0	0
Os11g0340477	138.025	0	0
Os03g0369100	137.886	0	0
Os03g0561400	137.814	0	0
Os09g0393801	137.71	0	0
Os12g0153500	137.62	0	0
Os02g0127300	137.362	0	0
Os07g0120300	137.344	0	0
EPlORYSAT000373826	137.295	0	0
Os09g0473200	136.993	0	0
Os02g0585700	136.893	0	0
Os08g0490400	136.875	0	0
Os04g0398900	136.825	0	0
Os05g0468500	136.69	0	0
Os06g0548800	136.582	0	0
Os10g0403000	136.408	0	0
Os04g0521001	136.213	0	0
ENSRNA049475154	136.202	0	0
Os04g0317800	136.138	0	0
Os09g0546100	136.055	0	0
Os01g0698800	135.995	0	0
Os03g0796301	135.96	0	0
ENSRNA049476083	135.859	0	0
Os07g0108500	135.757	0	0
Os10g0477900	135.721	0	0
Os07g0582850	135.431	0	0
Os05g0596000	135.284	0	0
ENSRNA049474676	135.113	0	0
Os07g0411300	134.77	0	0
Os01g0594500	134.684	0	0
Os02g0150200	134.617	0	0
Os05g0196700	134.599	0	0
Os01g0691200	134.527	0	0
Os10g0410650	134.139	0	0
Os05g0349600	134.019	0	0
Os08g0223900	134.016	0	0
Os01g0561600	133.947	0	0
Os04g0317500	133.894	0	0
Os06g0590600	133.484	0	0
Os11g0516050	133.242	0	0
Os11g0191500	132.992	0	0
Os06g0662700	132.694	0	0
Os08g0565900	132.689	0	0
ENSRNA049470370	132.68	0	0
Os12g0269100	132.628	0	0
Os10g0406100	132.442	0	0
Os02g0461000	132.321	0	0
ENSRNA049475065	131.772	0	0
Os01g0609200	131.71	0	0
Os01g0289100	131.22	0	0
ENSRNA049474783	131.024	0	0
Os12g0542200	130.708	0	0
Os06g0143800	130.661	0	0
Os08g0203201	130.551	0	0
ENSRNA049475147	130.52	0	0
Os08g0131100	130.298	0	0
Os10g0323900	130.148	0	0
Os05g0331900	129.997	0	0
Os04g0394250	129.797	0	0
Os02g0823500	129.577	0	0
Os11g0425100	129.558	0	0
Os02g0103000	129.085	0	0
Os08g0136300	128.768	0	0
Os10g0463300	128.723	0	0
Os07g0691100	128.665	0	0
Os12g0563700	128.646	0	0
Os02g0741200	128.511	0	0
Os07g0511100	128.425	0	0
Os06g0150300	128.201	0	0
Os10g0484800	127.858	0	0
Os02g0188600	127.764	0	0
Os01g0764200	127.687	0	0
Os06g0633300	127.279	0	0
Os03g0226300	127.266	0	0
ENSRNA049473196	127.118	0	0
Os08g0326700	126.925	0	0
Os11g0644900	126.92	0	0
Os08g0136700	126.796	0	0
Os01g0919200	126.741	0	0
Os10g0329400	126.655	0	0
Os06g0225350	126.588	0	0
Os11g0683800	126.54	0	0
Os05g0498200	126.526	0	0
Os09g0370300	126.45	0	0
Os05g0283200	126.34	0	0
Os11g0698567	126.236	0	0
Os03g0829600	125.961	0	0
Os01g0219500	125.872	0	0
Os03g0263600	125.868	0	0
Os12g0577700	125.839	0	0
Os03g0693700	125.408	0	0
Os10g0390000	125.187	0	0
Os01g0579000	125.098	0	0
Os12g0637000	125.09	0	0
ENSRNA049470170	125.051	0	0
Os01g0594900	124.989	0	0
Os01g0613800	124.898	0	0
Os06g0228600	124.678	0	0
Os03g0152300	124.652	0	0
Os03g0653601	124.372	0	0
Os03g0709100	124.239	0	0
Os09g0373800	124.143	0	0
Os02g0196750	123.798	0	0
Os07g0247000	123.241	0	0
Os04g0384000	122.913	0	0
Os03g0687400	122.854	0	0
Os02g0580000	122.497	0	0
Os03g0666600	122.411	0	0
Os03g0361100	122.338	0	0
Os06g0626700	122.307	0	0
Os09g0482550	122.208	0	0
Os11g0683700	122.023	0	0
Os06g0685100	121.854	0	0
Os10g0389300	121.602	0	0
Os11g0701400	121.445	0	0
Os12g0483600	121.251	0	0
Os08g0561900	121.166	0	0
ENSRNA049450701	121.014	0	0
ENSRNA049446332	120.794	0	0
ENSRNA049474468	120.688	0	0
Os02g0797300	120.51	0	0
ENSRNA049468702	120.389	0	0
Os06g0636800	120.281	0	0
Os01g0304400	120.202	0	0
Os06g0472900	120.058	0	0
Os10g0351700	120.028	0	0
Os11g0702200	119.723	0	0
Os05g0463000	119.647	0	0
Os08g0473600	119.526	0	0
Os06g0656800	119.259	0	0
Os06g0509900	119.167	0	0
Os01g0932700	118.93	0	0
Os12g0269700	118.835	0	0
Os10g0159033	118.804	0	0
Os09g0482300	118.753	0	0
ENSRNA049472500	118.733	0	0
Os07g0242900	118.659	0	0
Os03g0683500	118.553	0	0
Os04g0673800	118.374	0	0
Os09g0572800	118.335	0	0
Os05g0330600	118.293	0	0
Os03g0288051	118.195	0	0
Os01g0925600	117.975	0	0
Os05g0328466	117.815	0	0
Os12g0489300	117.813	0	0
Os01g0356800	117.74	0	0
Os07g0240200	117.686	0	0
Os05g0485800	117.619	0	0
Os02g0785200	116.979	0	0
Os12g0542000	116.956	0	0
Os04g0570650	116.831	0	0
Os04g0189400	116.72	0	0
Os01g0681650	116.687	0	0
Os11g0297300	116.65	0	0
Os06g0708400	116.45	0	0
Os09g0449000	116.434	0	0
ENSRNA049474738	116.084	0	0
Os03g0830600	116.014	0	0
Os01g0749000	115.49	0	0
Os10g0369900	115.474	0	0
EPlORYSAT000373783	115.421	0	0
Os03g0309400	115.241	0	0
Os03g0782300	115.031	0	0
Os02g0798501	114.972	0	0
Os01g0252300	114.946	0	0
Os07g0511301	114.748	0	0
Os03g0201800	114.614	0	0
Os04g0676600	114.465	0	0
Os02g0272300	114.374	0	0
Os01g0517500	114.073	0	0
Os01g0955500	113.826	0	0
Os10g0186200	113.769	0	0
Os11g0169700	113.505	0	0
Os06g0556600	113.202	0	0
Os02g0778600	112.915	0	0
Os09g0572500	112.911	0	0
Os01g0225600	112.762	0	0
Os06g0553800	112.095	0	0
Os06g0324150	112.09	0	0
Os04g0445100	112.077	0	0
Os06g0662300	111.8	0	0
Os04g0669300	111.652	0	0
Os06g0679400	111.632	0	0
Os08g0203650	111.514	0	0
Os07g0259000	111.217	0	0
Os04g0625950	111.194	0	0
Os02g0564600	110.796	0	0
Os08g0307601	110.719	0	0
Os06g0583900	110.714	0	0
Os08g0171800	110.663	0	0
Os08g0560700	110.657	0	0
Os06g0215750	110.602	0	0
Os07g0102500	110.57	0	0
ENSRNA049465309	110.08	0	0
ENSRNA049450658	110.046	0	0
Os03g0749100	110.013	0	0
Os01g0737000	109.996	0	0
ENSRNA049473358	109.912	0	0
Os02g0135000	109.91	0	0
Os08g0522300	109.892	0	0
Os09g0257900	109.889	0	0
Os07g0237200	109.828	0	0
Os02g0725500	109.651	0	0
ENSRNA049471512	109.616	0	0
Os04g0282200	109.566	0	0
Os11g0697350	109.546	0	0
Os03g0830800	109.493	0	0
Os10g0150000	109.339	0	0
Os02g0103300	109.037	0	0
Os03g0843150	108.929	0	0
Os08g0537200	108.772	0	0
Os08g0545800	108.472	0	0
Os04g0677600	108.42	0	0
Os06g0597250	108.305	0	0
ENSRNA049468241	108.297	0	0
Os02g0765600	108.248	0	0
Os08g0163900	108.213	0	0
Os04g0108600	107.808	0	0
Os04g0638800	107.767	0	0
Os06g0265100	107.75	0	0
Os10g0323600	107.741	0	0
Os01g0132400	107.402	0	0
Os01g0201400	107.25	0	0
ENSRNA049474061	107.194	0	0
Os09g0480900	107.191	0	0
Os10g0548600	107.013	0	0
Os01g0351500	106.917	0	0
Os03g0667500	106.893	0	0
Os02g0529500	106.84	0	0
Os04g0532500	106.811	0	0
Os02g0734500	106.81	0	0
Os04g0500300	106.519	0	0
Os02g0587000	106.498	0	0
Os03g0337000	106.352	0	0
Os04g0458900	106.293	0	0
Os01g0595001	106.257	0	0
Os12g0420100	106.238	0	0
Os03g0312300	106.203	0	0
ENSRNA049467928	106.187	0	0
Os04g0204100	106.166	0	0
Os01g0654650	106.155	0	0
Os02g0798400	106.138	0	0
Os06g0730000	106.138	0	0
Os12g0457200	106.004	0	0
Os04g0191000	105.524	0	0
Os08g0239900	105.507	0	0
Os06g0285200	105.442	0	0
Os02g0250600	105.428	0	0
ENSRNA049475757	105.393	0	0
Os03g0386700	105.383	0	0
Os03g0568800	105.357	0	0
Os10g0404500	105.049	0	0
Os08g0218700	104.974	0	0
Os01g0748150	104.726	0	0
Os08g0138200	104.488	0	0
Os01g0816700	104.452	0	0
Os08g0226800	104.423	0	0
Os11g0677400	104.2	0	0
Os05g0329200	104.105	0	0
Os10g0334500	103.931	0	0
Os12g0637900	103.862	0	0
Os09g0572550	103.858	0	0
Os07g0480900	103.664	0	0
Os04g0332700	103.532	0	0
Os01g0932500	103.5	0	0
Os10g0555651	103.247	0	0
Os03g0805766	103.217	0	0
Os04g0627900	103.013	0	0
Os01g0311700	103.005	0	0
Os04g0528200	102.957	0	0
Os11g0475600	102.95	0	0
Os01g0657000	102.841	0	0
Os05g0526700	102.543	0	0
EPlORYSAT000373647	102.439	0	0
ENSRNA049474826	102.115	0	0
ENSRNA049475500	102.115	0	0
Os02g0504800	102.087	0	0
Os07g0543300	102.08	0	0
Os07g0485500	101.975	0	0
Os07g0142050	101.969	0	0
Os03g0371600	101.898	0	0
Os03g0226901	101.731	0	0
Os01g0614300	101.659	0	0
Os01g0159600	101.157	0	0
Os02g0811800	101.121	0	0
Os11g0495400	101.108	0	0
ENSRNA049449240	100.994	0	0
Os03g0191800	100.822	0	0
EPlORYSAT000373616	100.557	0	0
Os03g0650300	100.491	0	0
Os02g0601500	100.423	0	0
Os02g0127400	100.261	0	0
Os08g0496800	100.256	0	0
Os05g0480200	100.126	0	0
ENSRNA049474934	100.102	0	0
Os11g0424400	99.981	0	0
Os11g0496400	99.7834	0	0
Os03g0745600	99.7648	0	0
ENSRNA049449750	99.7088	0	0
Os03g0840800	99.6845	0	0
Os04g0204000	99.671	0	0
Os05g0390300	99.5763	0	0
Os12g0104900	99.5251	0	0
ENSRNA049474932	99.5228	0	0
Os07g0118200	99.4536	0	0
Os09g0267400	98.9582	0	0
Os01g0126100	98.8961	0	0
ENSRNA049475035	98.7746	0	0
ENSRNA049476265	98.548	0	0
ENSRNA049471844	98.5165	0	0
Os05g0579100	98.3865	0	0
Os07g0553800	98.2704	0	0
Os08g0136500	98.125	0	0
Os03g0747500	97.7645	0	0
Os07g0489500	97.6459	0	0
Os03g0277000	97.6233	0	0
Os12g0269600	97.5791	0	0
Os09g0479800	97.548	0	0
ENSRNA049469217	97.0131	0	0
Os12g0512200	96.8543	0	0
Os01g0704000	96.742	0	0
Os06g0611500	96.6361	0	0
Os02g0535300	96.4458	0	0
Os03g0100100	96.3842	0	0
Os08g0436200	96.3457	0	0
Os12g0236600	96.2909	0	0
Os04g0447400	96.2555	0	0
Os05g0319800	96.1291	0	0
Os08g0220400	95.9291	0	0
Os08g0398500	95.812	0	0
Os01g0373800	95.7402	0	0
Os10g0504900	95.4928	0	0
Os03g0165800	95.4471	0	0
Os05g0528950	95.4218	0	0
Os05g0151200	95.3188	0	0
Os02g0801255	94.9255	0	0
ENSRNA049473340	94.7376	0	0
Os11g0644650	94.6189	0	0
ENSRNA049474657	94.4781	0	0
ENSRNA049473348	94.4424	0	0
Os07g0281200	94.3536	0	0
Os05g0360900	94.285	0	0
Os05g0582500	94.245	0	0
Os12g0278101	94.1565	0	0
Os12g0626500	94.1067	0	0
Os02g0127800	94.0334	0	0
Os05g0405400	94.0297	0	0
Os09g0433700	93.787	0	0
Os03g0687700	93.7017	0	0
ENSRNA049471772	93.6719	0	0
Os09g0324000	93.6432	0	0
Os03g0838500	93.6148	0	0
Os06g0330100	93.3088	0	0
Os09g0120033	93.1141	0	0
Os05g0588550	93.0919	0	0
Os06g0641400	93.0656	0	0
Os04g0585900	92.9065	0	0
Os03g0266900	92.8704	0	0
Os01g0890500	92.4584	0	0
Os10g0527400	92.2966	0	0
Os08g0505700	92.2275	0	0
Os02g0305950	92.1046	0	0
Os11g0620500	91.9967	0	0
Os09g0297800	91.9794	0	0
Os02g0520500	91.9337	0	0
ENSRNA049468200	91.8713	0	0
Os12g0518200	91.7616	0	0
Os10g0453000	91.7084	0	0
Os01g0772900	91.7027	0	0
Os07g0119800	91.5884	0	0
Os01g0300000	91.5565	0	0
Os07g0578300	91.5402	0	0
Os05g0539300	91.5242	0	0
Os09g0499500	91.4306	0	0
EPlORYSAT000373814	91.3818	0	0
Os10g0542100	91.1835	0	0
Os04g0434400	91.0677	0	0
ENSRNA049471791	90.9774	0	0
Os01g0495200	90.7856	0	0
Os02g0521500	90.6547	0	0
Os09g0481000	90.3418	0	0
Os05g0140800	90.2185	0	0
EPlORYSAT000373834	90.0619	0	0
Os11g0221300	90.0309	0	0
Os05g0403000	90.0292	0	0
Os01g0773800	89.9743	0	0
Os05g0349800	89.9661	0	0
Os05g0491400	89.9027	0	0
Os09g0329000	89.8939	0	0
Os04g0470600	89.8544	0	0
Os05g0320750	89.6544	0	0
Os02g0187400	89.6344	0	0
ENSRNA049474711	89.602	0	0
Os09g0326950	89.5311	0	0
Os02g0461500	89.2869	0	0
Os05g0132700	89.093	0	0
Os06g0110200	88.9031	0	0
Os03g0245300	88.8733	0	0
Os03g0267200	88.721	0	0
Os06g0628500	88.6481	0	0
Os02g0117700	88.628	0	0
Os01g0276300	88.6228	0	0
Os05g0590100	88.4816	0	0
Os01g0936700	88.3716	0	0
Os06g0341500	88.3187	0	0
ENSRNA049473424	88.2294	0	0
Os08g0164000	88.19	0	0
Os11g0631600	88.1312	0	0
Os10g0361000	88.1284	0	0
ENSRNA049471632	88.091	0	0
Os11g0184800	88.0174	0	0
Os09g0491612	87.9564	0	0
Os01g0968200	87.8198	0	0
Os04g0448550	87.7161	0	0
Os03g0604500	87.4695	1.18994e-12	1.21531e-11
Os10g0400500	87.4376	0	0
Os11g0701000	87.4205	0	0
Os03g0356540	87.2895	0	0
Os07g0418700	87.2115	0	0
Os08g0290200	87.2056	0	0
Os09g0533650	86.702	0	0
Os01g0313600	86.3825	0	0
Os05g0329700	86.3687	0	0
Os02g0535801	86.2503	0	0
Os12g0618000	86.1187	0	0
EPlORYSAT000373611	86.0918	0	0
Os01g0348800	85.9151	0	0
Os04g0404601	85.8173	0	0
Os09g0499450	85.785	0	0
Os06g0248300	85.7251	0	0
Os12g0233900	85.7213	0	0
Os03g0159600	85.6867	0	0
Os03g0330200	85.5173	0	0
Os10g0525800	85.4312	0	0
Os10g0115550	85.3592	0	0
EPlORYSAT000373608	85.3483	0	0
Os08g0103700	85.3049	0	0
Os12g0117200	85.2302	0	0
Os01g0917100	85.1365	0	0
Os08g0104400	84.9075	0	0
Os11g0474500	84.8881	0	0
Os06g0181500	84.7202	0	0
Os02g0288600	84.6624	0	0
ENSRNA049473411	84.6498	0	0
Os10g0570700	84.6445	0	0
Os03g0357500	84.6224	0	0
Os03g0381000	84.6048	0	0
Os01g0342900	84.4412	0	0
Os02g0440900	84.3123	0	0
Os05g0570900	84.2905	0	0
Os02g0568700	84.2655	0	0
Os07g0120650	84.0815	0	0
Os03g0222100	84.072	0	0
Os04g0596900	84.0488	0	0
Os03g0818050	84.0158	0	0
Os11g0435800	83.9224	0	0
Os08g0178200	83.8589	0	0
Os04g0107900	83.6744	0	0
Os09g0127700	83.568	0	0
Os01g0373700	83.5558	0	0
Os01g0173950	83.5436	0	0
Os09g0272401	83.5189	0	0
ENSRNA049467453	83.4298	0	0
Os05g0112800	83.3149	0	0
Os03g0858800	83.3118	0	0
Os08g0250300	83.1545	0	0
Os07g0219400	83.1538	0	0
Os08g0504800	82.8834	0	0
Os03g0769500	82.8469	0	0
Os01g0969400	82.8045	0	0
Os07g0138400	82.7401	0	0
Os02g0808800	82.6599	0	0
Os07g0179700	82.6514	0	0
Os03g0172200	82.5356	0	0
ENSRNA049476493	82.5279	0	0
Os02g0174250	82.362	0	0
Os07g0184200	82.2442	0	0
Os04g0458800	82.1916	0	0
ENSRNA049473918	82.1658	0	0
Os08g0327200	82.1568	0	0
Os09g0493500	82.1509	0	0
Os04g0614500	81.7226	0	0
Os03g0139500	81.6518	0	0
Os02g0641000	81.5288	0	0
Os01g0760300	81.4308	0	0
Os02g0257200	81.2019	0	0
Os07g0137800	81.1432	0	0
Os09g0296500	81.1358	0	0
Os11g0153200	81.1151	0	0
Os07g0590100	81.0235	0	0
Os01g0951800	81.0202	0	0
ENSRNA049469250	80.9494	0	0
ENSRNA050013644	80.9436	0	0
Os01g0136200	80.796	0	0
Os06g0151850	80.7934	0	0
Os05g0328800	80.6621	0	0
Os03g0861000	80.5962	0	0
Os11g0134600	80.559	0	0
Os06g0168700	80.4617	0	0
Os06g0574900	80.2624	0	0
Os02g0186100	80.0292	0	0
Os05g0148800	79.9736	0	0
Os08g0402100	79.6689	0	0
Os07g0461500	79.5473	0	0
Os01g0685850	79.3587	0	0
Os04g0641200	79.0713	0	0
Os09g0381400	78.8847	0	0
Os10g0564050	78.8676	0	0
Os02g0177400	78.7815	0	0
Os01g0361700	78.7352	0	0
Os01g0976200	78.6322	0	0
Os04g0671250	78.5929	0	0
Os06g0473800	78.4758	0	0
Os08g0518900	78.4364	0	0
Os10g0361900	78.4114	0	0
Os01g0567500	78.3138	0	0
Os01g0913600	78.2566	0	0
Os09g0525500	78.2037	0	0
Os05g0183300	78.17	0	0
Os07g0484200	78.0837	0	0
Os10g0561000	78.0835	0	0
ENSRNA049465347	77.9669	0	0
Os10g0451900	77.9559	0	0
Os05g0329001	77.4022	0	0
Os06g0146600	77.3078	0	0
Os09g0278000	77.2528	0	0
Os01g0233800	77.1663	0	0
Os04g0598300	77.0446	0	0
Os08g0112566	76.9616	0	0
Os01g0654400	76.8991	0	0
Os07g0220000	76.8981	0	0
Os05g0178100	76.8689	0	0
Os05g0329350	76.8554	0	0
Os02g0214400	76.805	0	0
Os03g0738700	76.745	0	0
Os02g0133200	76.6635	0	0
ENSRNA049469812	76.632	0	0
Os08g0263100	76.5439	0	0
Os07g0296000	76.5315	0	0
Os04g0508600	76.4793	0	0
Os04g0373150	76.3308	0	0
Os03g0731800	76.2978	0	0
Os03g0660400	76.2498	0	0
Os04g0587100	76.1183	0	0
Os08g0114125	76.0886	0	0
Os06g0264366	76.0677	0	0
ENSRNA049471778	76.0227	0	0
Os02g0491300	75.9112	0	0
Os01g0840300	75.9028	0	0
Os03g0210350	75.8869	0	0
Os11g0582400	75.8463	0	0
Os02g0523201	75.8097	0	0
Os07g0446900	75.7922	0	0
Os03g0263300	75.6774	0	0
Os05g0462900	75.6452	0	0
Os05g0569500	75.6267	0	0
Os05g0149100	75.6226	0	0
Os04g0589800	75.6032	0	0
Os03g0267000	75.2971	0	0
Os10g0443400	75.1144	0	0
ENSRNA049446674	75.1098	0	0
Os05g0517400	75.0324	0	0
Os01g0337180	74.9906	0	0
EPlORYSAT000373788	74.9471	0	0
Os09g0532200	74.8439	0	0
Os07g0219300	74.7343	0	0
Os01g0245700	74.6675	0	0
Os04g0272400	74.5934	0	0
Os09g0435700	74.5495	0	0
Os03g0296100	74.1639	0	0
Os06g0710401	73.7993	0	0
Os06g0156700	73.6497	0	0
Os07g0421600	73.638	0	0
Os06g0705400	73.6375	0	0
ENSRNA049470820	73.5558	0	0
Os01g0704250	73.5553	0	0
Os01g0158800	73.5523	0	0
Os03g0663750	73.3987	0	0
Os07g0561101	73.3327	0	0
Os05g0252000	73.2911	0	0
Os04g0529700	73.1845	0	0
Os05g0215066	73.1531	0	0
Os04g0101700	73.1262	0	0
Os08g0512100	73.1023	0	0
Os11g0158200	73.0862	0	0
Os07g0583300	72.8643	0	0
Os10g0452100	72.7713	0	0
Os02g0586900	72.6202	0	0
Os01g0719300	72.6125	0	0
ENSRNA049464972	72.5907	0	0
Os11g0156200	72.4632	0	0
Os07g0218200	72.3691	0	0
ENSRNA049476498	72.3186	0	0
ENSRNA049469398	72.0157	0	0
Os07g0524300	72.0153	0	0
Os05g0156900	71.974	0	0
Os01g0583700	71.9585	0	0
Os06g0324400	71.83	0	0
Os06g0324300	71.6461	0	0
Os05g0480700	71.6005	0	0
Os03g0250400	71.5257	0	0
Os01g0136000	71.4434	0	0
Os01g0159500	71.3406	0	0
Os05g0481700	70.9837	0	0
Os11g0234200	70.9002	0	0
Os08g0541800	70.841	0	0
ENSRNA049473927	70.8014	0	0
Os02g0585650	70.7685	0	0
Os03g0309300	70.6509	0	0
Os04g0165000	70.6279	0	0
Os11g0295900	70.6179	0	0
Os05g0330150	70.3538	0	0
Os05g0329400	70.31	0	0
Os07g0675200	70.2339	0	0
Os03g0158550	69.9243	0	0
Os11g0105000	69.8976	0	0
Os10g0104800	69.8174	0	0
Os02g0688200	69.6241	0	0
Os03g0663900	69.6075	0	0
Os11g0546500	69.5545	0	0
Os05g0521150	69.5497	0	0
Os01g0681900	69.5324	0	0
Os03g0639400	69.475	0	0
Os03g0726300	69.403	0	0
Os01g0831000	69.3963	0	0
Os03g0580800	69.3535	0	0
Os10g0193500	69.314	0	0
Os04g0422200	69.2762	0	0
Os11g0620300	69.2512	0	0
Os02g0834800	69.1005	0	0
Os01g0157200	68.8048	0	0
Os03g0848200	68.5883	0	0
Os07g0604100	68.4998	0	0
Os05g0135750	68.4259	0	0
Os07g0448150	68.3967	0	0
Os10g0456100	68.3895	0	0
Os04g0618400	68.2594	0	0
Os05g0203500	68.084	0	0
Os01g0867450	68.0233	8.22773e-05	0.000807498
Os04g0558900	67.9808	0	0
Os01g0293100	67.9705	0	0
Os05g0328901	67.8367	0	0
Os02g0288100	67.7536	0	0
Os06g0319133	67.7121	0	0
Os02g0230300	67.6808	0	0
Os08g0495866	67.5256	0	0
Os09g0514200	67.4229	0	0
Os11g0264000	67.3123	0	0
Os07g0625600	67.2875	0	0
Os07g0511201	67.2698	0	0
Os12g0435200	67.1932	0	0
Os03g0359600	67.0588	0	0
Os11g0594700	66.8434	0	0
ENSRNA049474651	66.792	0	0
Os01g0303300	66.7047	0	0
Os01g0246601	66.5759	0	0
Os03g0699000	66.514	0	0
Os07g0169700	66.3941	0	0
Os12g0555100	66.3936	0	0
Os06g0613200	66.3234	0	0
Os04g0596200	66.2395	0	0
ENSRNA049475701	66.2357	0	0
Os12g0145150	66.0193	0	0
ENSRNA049471602	65.9494	0	0
Os07g0531200	65.9432	0	0
Os03g0650400	65.7409	0	0
Os03g0133100	65.5839	0	0
Os09g0369500	65.4695	0	0
Os07g0629500	65.4673	0	0
Os01g0627967	65.4345	0	0
Os10g0204400	65.3945	0	0
Os10g0512450	65.3126	3.7457e-11	3.8025e-10
Os04g0617900	65.2338	0	0
Os01g0245901	65.1338	0	0
Os01g0702500	65.0272	0	0
Os01g0959100	64.9597	0	0
Os02g0115950	64.9559	0	0
Os05g0312500	64.8166	0	0
Os03g0425600	64.7943	0	0
Os03g0172850	64.7836	0	0
Os01g0877400	64.7312	0	0
Os04g0546500	64.7003	0	0
ENSRNA049464985	64.6827	0	0
Os04g0415800	64.6107	0	0
Os08g0549200	64.5743	0	0
Os05g0158600	64.5699	0	0
Os02g0172300	64.5437	0	0
Os11g0118000	64.4959	0	0
Os02g0181200	64.4369	0	0
Os10g0525101	64.397	0	0
Os01g0891000	64.347	0	0
Os11g0454000	64.329	0	0
Os06g0611400	64.2965	0	0
EPlORYSAT000373837	64.2721	0	0
Os11g0701900	64.1744	0	0
Os12g0459100	64.1279	0	0
Os01g0136100	64.0993	0	0
Os07g0672700	64.0662	0	0
Os08g0475500	64.0038	0	0
Os05g0559000	63.7834	0	0
Os03g0694000	63.7005	0	0
Os04g0206600	63.6691	0	0
Os03g0766350	63.6524	0	0
Os08g0282500	63.5973	0	0
Os03g0604200	63.5795	0	0
Os03g0164200	63.578	0	0
Os12g0114500	63.4259	0	0
Os10g0471000	63.3816	0	0
ENSRNA049470180	63.3587	0	0
Os05g0556800	63.3449	0	0
Os03g0267100	63.1886	0	0
Os04g0173800	63.0091	0	0
Os07g0667100	62.8255	0	0
Os07g0219250	62.7805	0	0
Os08g0138100	62.7464	0	0
ENSRNA049467377	62.7189	0	0
Os05g0231900	62.6814	0	0
ENSRNA049474863	62.6474	0	0
Os01g0186950	62.6346	0	0
Os12g0289666	62.5202	0	0
Os08g0120550	62.3093	2.58682e-14	2.65741e-13
Os09g0564600	62.2956	0	0
Os07g0151100	62.2515	0	0
Os01g0975800	62.1783	0	0
Os02g0659100	62.1118	0	0
Os07g0616800	62.0587	0	0
Os02g0179600	62.0537	0	0
Os11g0701800	62.0242	0	0
Os02g0699466	61.894	0	0
Os02g0185500	61.7354	0	0
Os03g0168100	61.7063	0	0
Os01g0971301	61.6725	0	0
ENSRNA049475592	61.6686	0	0
Os03g0795600	61.6356	0	0
Os04g0552000	61.6121	0	0
Os01g0766000	61.4912	0	0
Os10g0413700	61.3565	0	0
Os05g0331532	61.3438	0	0
Os08g0540900	61.3425	0	0
Os08g0433350	61.3296	0	0
ENSRNA050013645	61.3237	0	0
ENSRNA049476502	61.2435	0	0
Os10g0254720	61.2206	0	0
Os11g0149200	61.2106	0	0
Os11g0701600	61.2096	0	0
Os02g0134700	61.1683	0	0
Os11g0171350	61.1522	0	0
ENSRNA049470201	61.1216	0	0
Os03g0216800	61.1119	0	0
Os07g0657100	60.975	0	0
Os03g0206201	60.5924	0	0
Os03g0803066	60.4377	0	0
Os04g0570500	60.3905	0	0
Os02g0591850	60.3283	0	0
ENSRNA049472341	60.2936	0	0
Os01g0723450	60.2674	0	0
Os01g0800000	60.1667	0	0
Os12g0632100	60.162	0	0
Os09g0381800	59.8624	0	0
Os11g0127951	59.8465	0	0
Os02g0120500	59.5968	0	0
Os06g0198900	59.5929	0	0
ENSRNA049466338	59.5771	0	0
Os06g0517700	59.5515	0	0
Os02g0801700	59.544	0	0
Os02g0464550	59.4027	0	0
Os03g0828600	59.3106	0	0
Os06g0608000	59.2211	0	0
Os01g0631800	59.1477	0	0
Os10g0492500	59.1077	0	0
Os05g0331800	59.089	0	0
Os02g0539200	58.5832	0	0
ENSRNA049445145	58.57	2.10942e-15	2.17218e-14
Os07g0422100	58.5617	0	0
Os11g0620800	58.4895	0	0
ENSRNA049475971	58.4389	0	0
Os03g0138600	58.3929	0	0
ENSRNA049474871	58.1894	0	0
Os10g0379100	58.0541	0	0
ENSRNA049474912	57.9738	0	0
EPlORYSAT000373822	57.8467	0	0
Os07g0298900	57.7951	0	0
Os08g0320900	57.7352	0	0
Os09g0442400	57.7216	0	0
Os05g0329300	57.5948	0	0
Os07g0218700	57.5691	0	0
Os01g0723000	57.4573	0	0
Os06g0491566	57.4288	0	0
Os07g0612400	57.3184	0	0
Os11g0426400	57.3003	0	0
Os12g0198700	56.9982	0	0
Os10g0530200	56.9473	0	0
Os12g0578200	56.8904	0	0
ENSRNA049474682	56.7921	1.49816e-08	1.50274e-07
Os04g0308400	56.7901	0	0
Os12g0464400	56.786	0	0
Os03g0146800	56.78	0	0
Os06g0520600	56.6727	0	0
Os08g0207800	56.5786	0	0
Os05g0560200	56.5254	0	0
Os05g0399700	56.5065	0	0
Os10g0185400	56.4039	0	0
ENSRNA049468174	56.3279	0	0
Os02g0265800	56.3044	0	0
ENSRNA049470806	56.3021	0	0
Os03g0688000	56.2249	0	0
Os02g0202400	56.1284	0	0
Os10g0542266	56.1122	0	0
Os01g0706900	56.0959	0	0
Os03g0347500	55.9858	0	0
Os05g0329100	55.9848	0	0
ENSRNA049471075	55.9801	0	0
Os11g0224200	55.8407	0	0
Os02g0670100	55.763	0	0
ENSRNA049448355	55.6618	1.05117e-07	1.05031e-06
ENSRNA049471020	55.6479	0	0
Os03g0819300	55.6391	0	0
ENSRNA049476514	55.5299	0	0
ENSRNA049470229	55.3212	0	0
Os02g0730050	55.2462	0	0
Os02g0521600	55.2152	0	0
Os01g0705800	55.064	0	0
Os06g0192000	55.0476	0	0
ENSRNA049761202	54.9753	0	0
Os01g0952900	54.9405	0	0
Os04g0500900	54.8394	0	0
Os09g0368200	54.8275	0	0
Os03g0184400	54.823	0	0
Os05g0385400	54.7699	0	0
ENSRNA049476255	54.615	0	0
ENSRNA049467117	54.5957	0	0
Os05g0171000	54.4187	0	0
Os11g0506800	54.3368	0	0
Os04g0555700	54.2018	0	0
Os01g0357400	54.1975	0	0
Os02g0248800	54.1816	0	0
Os06g0141400	54.112	0	0
ENSRNA049476508	54.0772	0	0
Os07g0126401	54.0749	0	0
ENSRNA049465715	54.0326	0	0
Os03g0184050	53.886	0	0
ENSRNA049474942	53.8161	0	0
ENSRNA049464586	53.7662	0	0
ENSRNA049465003	53.7396	0	0
Os05g0574900	53.598	0	0
ENSRNA049476356	53.5174	0	0
Os06g0191900	53.3513	0	0
Os06g0726850	53.3364	0	0
Os02g0103600	53.2901	0	0
Os03g0793700	53.2667	0	0
Os07g0213600	53.2446	0	0
Os10g0335000	53.2359	0	0
Os08g0327700	53.1496	0	0
Os09g0364400	53.1263	0	0
Os12g0629600	52.792	0	0
Os05g0417700	52.7234	0	0
ENSRNA049761426	52.6471	0	0
Os05g0182550	52.637	0	0
Os03g0345300	52.6253	0	0
Os03g0687800	52.5087	0	0
Os01g0112201	52.3722	0	0
Os03g0334300	52.3529	0	0
Os06g0215500	52.3479	0	0
Os11g0303600	52.3418	0	0
Os07g0125000	52.1928	0	0
Os02g0584200	51.8399	0	0
Os04g0206500	51.8243	0	0
Os01g0817400	51.7998	0	0
Os03g0296000	51.6899	0	0
Os07g0587450	51.6843	0	0
Os09g0292900	51.4559	0	0
ENSRNA049473437	51.4026	0	0
Os03g0322900	51.3682	0	0
Os04g0462200	51.2791	0	0
Os05g0237400	51.2768	0	0
Os02g0249600	51.2658	0	0
Os05g0296800	51.15	0	0
Os04g0347200	51.1216	0	0
Os04g0510900	51.1168	0	0
Os06g0514100	51.1048	0	0
Os03g0277500	50.9838	0	0
Os07g0438600	50.8292	0	0
Os03g0288000	50.7541	0	0
Os04g0650750	50.7446	0	0
Os03g0423300	50.7054	0	0
Os03g0362500	50.6732	0	0
Os01g0832450	50.6623	0.000248713	0.00243355
Os07g0139300	50.6331	0	0
Os06g0726501	50.6044	0	0
Os11g0689300	50.5814	0	0
Os05g0247800	50.5353	0	0
Os01g0566000	50.5329	0	0
ENSRNA049474951	50.5122	0	0
Os05g0104700	50.4191	0	0
ENSRNA049465986	50.282	0	0
Os02g0240100	50.2811	0	0
Os06g0133000	50.257	0	0
Os07g0146700	50.1538	0	0
Os10g0409400	50.1467	0	0
Os07g0616850	50.1045	0	0
Os07g0604600	50.1031	0	0
Os01g0517800	50.0573	0	0
ENSRNA049474949	49.9277	0	0
Os01g0280500	49.7875	0	0
Os11g0533400	49.7332	0	0
Os11g0255300	49.505	0	0
Os03g0278500	49.5049	0	0
Os03g0663800	49.4595	0	0
Os12g0530300	49.4017	0	0
ENSRNA049444267	49.3665	9.62829e-11	9.75381e-10
Os02g0259900	49.3341	0	0
Os09g0483200	49.2953	0	0
Os02g0576400	49.1959	0	0
Os01g0824900	49.1099	0	0
Os03g0693900	49.0576	0	0
Os01g0763800	48.9039	0	0
Os01g0174600	48.8967	0	0
Os12g0236225	48.8656	0	0
ENSRNA049471835	48.8525	0	0
Os03g0654700	48.8219	0	0
Os06g0207200	48.8177	0	0
Os04g0488050	48.7877	0	0
Os04g0681500	48.7293	0	0
Os10g0505900	48.485	0	0
Os02g0268300	48.4447	0	0
Os08g0320200	48.3926	0	0
Os11g0242500	48.2748	0	0
Os05g0388550	48.2382	0	0
Os08g0189500	48.2024	0	0
Os03g0623100	47.9639	0	0
Os07g0615500	47.9188	0	0
Os02g0112100	47.8013	0	0
Os02g0686800	47.7419	0	0
Os08g0119900	47.7379	0	0
Os08g0557150	47.7233	0	0
Os12g0574500	47.6993	0	0
Os12g0262700	47.6759	0	0
Os11g0177750	47.6304	0	0
Os01g0738400	47.6297	0	0
Os11g0185100	47.6193	0	0
Os01g0723500	47.5912	0	0
Os02g0158900	47.5077	0	0
Os05g0131401	47.4361	0	0
ENSRNA049468167	47.3099	0	0
ENSRNA049467431	47.3021	0	0
Os10g0414000	47.2696	0	0
Os12g0561500	47.2457	0	0
ENSRNA049475575	47.2431	0	0
Os02g0268100	47.2233	0	0
ENSRNA049468898	47.0363	0	0
Os04g0284900	47.0043	0	0
Os12g0423484	46.9193	0	0
Os03g0197300	46.9122	0	0
Os08g0178000	46.8797	0	0
Os04g0310200	46.855	0	0
Os04g0635201	46.8438	0	0
Os07g0625500	46.8236	0	0
Os11g0649900	46.8131	0	0
Os06g0513050	46.8012	0	0
Os11g0454200	46.8007	0	0
Os04g0613200	46.7598	0	0
Os02g0606600	46.7335	0	0
Os08g0447900	46.6923	0	0
Os10g0464300	46.6587	0	0
Os01g0223000	46.6185	0	0
Os03g0841600	46.5499	0	0
Os03g0723400	46.4672	0	0
ENSRNA049471090	46.4576	0	0
Os03g0766200	46.4406	0	0
Os04g0447950	46.4015	0	0
EPlORYSAT000373829	46.3369	0	0
Os04g0361500	46.3183	0	0
ENSRNA049473635	46.1847	0	0
[truncated: 1,999 more rows]
